# Supplementary material for: Unraveling the key drivers of bacterial progesterone degradation
Source: mBio. 2025 May 30;16(7):e01077-25. doi: 10.1128/mbio.01077-25 (PMC12239570; doi:10.1128/mbio.01077-25)
Supplement: Table S1 — Transcriptomic analysis of C. tardaugens in progesterone versus testosterone. [file mbio.01077-25-s0002.xlsx]

## Sheet: Table S1
Table S1. Transcriptomic analysis of C. tardaugens in progesterone vs testosterone
Locus tag	Gene symbol	Protein ID	Def	Length	log2FC	FC	lfcSE	stat	pvalue	padj	TPMs PROG_1	TPMs PROG_2	TPMs PROG_3	TPMs TES_1	TPMs TES_2	TPMs TES_3
EGO55_00005		WP_244925483.1	alpha-hydroxy-acid oxidizing protein	771	-0.0103684	-1.00721	0.192327	-0.0539103	0.957007	0.996428	352.72	275.04	325.74	421.07	290.23	272.75
EGO55_00010		WP_021688940.1	group III truncated hemoglobin	510	-0.264155	-1.20093	0.220572	-1.19759	0.231078	0.948948	28.04	34.78	40.86	29.97	44.76	47.02
EGO55_00015			FAD-binding protein	1571	0.0251766	1.0176	0.188937	0.133253	0.893993	0.996428	182.04	195.42	217.96	168.18	201.03	217.32
EGO55_00020		WP_021688933.1	hypothetical protein	240	-0.290952	-1.22345	0.196502	-1.48065	0.138699	0.831751	139.85	134.83	130.72	126.14	172.09	182.26
EGO55_00025	guaB	WP_021688934.1	IMP dehydrogenase	1458	-0.123263	-1.0892	0.151997	-0.810958	0.41739	0.996428	850.22	808.99	897.02	1003.63	966.59	898.03
EGO55_00030		WP_021688935.1	3-hydroxybutyrate dehydrogenase	756	0.320909	1.24912	0.168631	1.90303	0.0570368	0.599654	692.65	630.77	860.98	666.42	605.23	556.63
EGO55_00035		WP_021688936.1	neutral zinc metallopeptidase	879	-0.092064	-1.06589	0.214107	-0.429991	0.667202	0.996428	188.52	133.3	176.99	248.18	155.92	146.16
EGO55_00040		WP_021688937.1	hypothetical protein	870	-0.0669775	-1.04752	0.174548	-0.38372	0.701186	0.996428	103.33	96.34	115.06	115.89	102.76	127.47
EGO55_00045	creD	WP_021688938.1	cell envelope integrity protein CreD	1428	-0.213712	-1.15967	0.213835	-0.999426	0.317588	0.980015	557.47	472.75	620.54	899.24	575.19	506.1
EGO55_00050		WP_021688939.1	alpha-hydroxy-acid oxidizing protein	1149	0.02813	1.01969	0.161305	0.17439	0.861559	0.996428	303.75	270	283.69	336.1	258.26	269.72
EGO55_00055		WP_021688940.1	group III truncated hemoglobin	510	-0.227657	-1.17093	0.212105	-1.07332	0.283126	0.967747	32.81	37.47	49.42	39.54	51.74	57.87
EGO55_00060		WP_244925484.1	FAD-binding protein	1932	-0.00865062	-1.00601	0.193537	-0.0446975	0.964348	0.996428	298.94	302.13	343.84	279.37	335.77	371.46
EGO55_00065		WP_021688933.1	hypothetical protein	240	-0.151575	-1.11078	0.21425	-0.707468	0.479276	0.996428	140.68	138.9	134.09	126.14	173.71	188.63
EGO55_00070	guaB	WP_021688934.1	IMP dehydrogenase	1458	-0.12323	-1.08917	0.15199	-0.810779	0.417493	0.996428	847.43	803.35	877.7	951.95	955.38	887.02
EGO55_00075		WP_021688935.1	3-hydroxybutyrate dehydrogenase	756	0.321584	1.2497	0.168686	1.90641	0.056597	0.599654	692.26	630.58	860.4	665.09	604.74	556.38
EGO55_00080		WP_021688936.1	neutral zinc metallopeptidase	879	-0.0928089	-1.06644	0.214086	-0.433512	0.664643	0.996428	188.67	133.36	176.99	248.14	155.88	146.21
EGO55_00085		WP_021688937.1	hypothetical protein	870	-0.0774801	-1.05517	0.174678	-0.44356	0.657361	0.996428	103.3	96.34	115.06	115.89	102.86	127.52
EGO55_00090	creD	WP_021688938.1	cell envelope integrity protein CreD	1428	-0.213988	-1.15989	0.213741	-1.00116	0.316751	0.979546	557.31	472.65	620.15	898.48	574.84	505.4
EGO55_00095		WP_021688939.1	alpha-hydroxy-acid oxidizing protein	1149	0.0249963	1.01748	0.161984	0.154313	0.877363	0.996428	303.58	270.04	283.39	335.85	258.06	269.66
EGO55_00100		WP_021688940.1	group III truncated hemoglobin	510	-0.223947	-1.16792	0.210822	-1.06226	0.28812	0.967747	27.72	34.78	40.69	29.97	44.8	46.86
EGO55_00105	sdhA	WP_021688941.1	succinate dehydrogenase flavoprotein subunit	1836	0.0776678	1.05531	0.190552	0.407594	0.683572	0.996428	293.12	291.29	366.11	260.26	312.82	335.73
EGO55_00110	sdhD	WP_021688942.1	succinate dehydrogenase%2C hydrophobic membrane anchor protein	384	0.359884	1.28332	0.225312	1.59727	0.110206	0.753849	289.18	179.2	360.42	249.76	219.98	209.45
EGO55_00115	sdhC	WP_021688943.1	succinate dehydrogenase%2C cytochrome b556 subunit	381	0.381401	1.30261	0.258618	1.47476	0.140276	0.832475	719.93	368.91	620.67	572.42	415.47	298.45
EGO55_00120		WP_021688944.1	50S ribosomal protein L11 methyltransferase	963	-0.0871016	-1.06223	0.173279	-0.502668	0.615197	0.996428	146.58	135.39	136.79	140.61	152.24	164.45
EGO55_00125		WP_021688945.1	TIGR02117 family protein	675	-0.0848733	-1.06059	0.201022	-0.422209	0.672872	0.996428	60.01	68.06	54.51	61.7	66.71	75.41
EGO55_00130		WP_021688946.1	aminotransferase class I/II-fold pyridoxal phosphate-dependent enzyme	1272	0.190677	1.1413	0.169058	1.12788	0.259372	0.958501	284.89	259.47	336.59	263.34	249.27	265.8
EGO55_00135		WP_021688947.1	VOC family protein	384	-0.0572001	-1.04044	0.17423	-0.328303	0.742683	0.996428	209	233.84	210.44	216.62	198.24	254.88
EGO55_00140		WP_021688948.1	oxidoreductase	945	-0.187712	-1.13896	0.200299	-0.937158	0.348677	0.996428	33.67	29.11	25.44	32.7	36.63	38.21
EGO55_00145	ligA	WP_021688949.1	NAD-dependent DNA ligase LigA	2061	0.0842385	1.06013	0.179871	0.468328	0.63955	0.996428	64.87	71.64	67.4	63.12	65.13	72.11
EGO55_00150	recN	WP_021688950.1	DNA repair protein RecN	1665	-0.0429234	-1.0302	0.207005	-0.207354	0.835733	0.996428	79.47	80.04	66.29	71.37	80.2	97
EGO55_00155		WP_040715052.1	outer membrane protein assembly factor BamD	807	0.156049	1.11423	0.165502	0.942882	0.345741	0.996428	798.3	602.4	630.71	648.97	643.56	558.07
EGO55_00160		WP_021688952.1	3-deoxy-7-phosphoheptulonate synthase class II	1371	-0.000967066	-1.00067	0.184029	-0.00525495	0.995807	0.998447	401.08	389.69	387.05	350.34	401.01	452.52
EGO55_00165		WP_021688953.1	insulinase family protein	2916	0.0274665	1.01922	0.163998	0.167481	0.866992	0.996428	459.75	442.85	407.63	439.87	430.34	460.82
EGO55_00170		WP_021688954.1	NifU family protein	579	-0.163322	-1.11986	0.173209	-0.942917	0.345723	0.996428	175.38	152.43	169.32	186.88	193.08	204.3
EGO55_00175	tsaB	WP_021688955.1	tRNA (adenosine(37)-N6)-threonylcarbamoyltransferase complex dimerization subunit type 1 TsaB	639	0.00486883	1.00338	0.193453	0.025168	0.979921	0.996428	137.8	131.16	121.23	111.56	138.17	140.62
EGO55_00180		WP_021688956.1	GNAT family N-acetyltransferase	480	-0.358218	-1.28184	0.186728	-1.91839	0.0550616	0.595219	53.63	51.29	47.38	63.57	70.57	66.29
EGO55_00185		WP_021688957.1	MucR family transcriptional regulator	447	-0.199058	-1.14795	0.186451	-1.06761	0.285696	0.967747	1981.54	1636.65	1621.14	2287.04	1739.64	1756.98
EGO55_00190		WP_021688958.1	transcriptional repressor	423	-0.0533842	-1.0377	0.170353	-0.313375	0.753996	0.996428	633.45	527.54	576.93	602.6	552.58	621.04
EGO55_00195		WP_021688959.1	1-acyl-sn-glycerol-3-phosphate acyltransferase	807	-0.0111102	-1.00773	0.191965	-0.0578763	0.953847	0.996428	49.82	38.43	47.15	47.71	44.35	48.33
EGO55_00200	miaB	WP_021688960.1	tRNA (N6-isopentenyl adenosine(37)-C2)-methylthiotransferase MiaB	1335	0.00346017	1.0024	0.178299	0.0194065	0.984517	0.997732	49.13	43.21	54.29	48.71	51.96	49.64
EGO55_00205		WP_021688961.1	PhoH family protein	1035	0.182257	1.13466	0.186086	0.979423	0.327371	0.986783	322.44	319.55	377.45	376.15	276.4	257.39
EGO55_00210	ybeY	WP_021688962.1	rRNA maturation RNase YbeY	495	0.0293247	1.02053	0.186974	0.156838	0.875372	0.996428	74.74	58.29	68.99	80.17	68.58	62.48
EGO55_00215		WP_040715055.1	hemolysin family protein	927	-0.141978	-1.10342	0.170757	-0.831467	0.40571	0.996428	226.23	215.64	244.74	240.25	254.34	276.91
EGO55_00220		WP_084619880.1	LysR family transcriptional regulator	888	-0.0727824	-1.05174	0.162909	-0.446766	0.655044	0.996428	214.81	180.53	199.16	220.14	204.63	223.64
EGO55_00225		WP_021688965.1	peptidylprolyl isomerase	450	-0.0401099	-1.02819	0.164273	-0.244166	0.807102	0.996428	1583.09	1482.72	1758.66	1539.87	1720.54	1659
EGO55_00230	mgtE		magnesium transporter	1424	-0.158989	-1.1165	0.177864	-0.893877	0.371388	0.996428	99.75	95.03	93.82	98.41	122.02	109.18
EGO55_00235		WP_210766604.1	DUF1489 family protein	381	-0.0317123	-1.02222	0.218619	-0.145057	0.884666	0.996428	86.73	61.2	77.95	95.71	89.6	62.54
EGO55_00240		WP_021688968.1	GNAT family N-acetyltransferase	501	0.163738	1.12019	0.214069	0.764886	0.44434	0.996428	39.35	34.29	48.44	37.77	35.65	30.82
EGO55_00245	nudC	WP_021688969.1	NAD(+) diphosphatase	885	0.0433727	1.03052	0.183952	0.235783	0.813601	0.996428	122.4	113.88	107.87	109.95	103.87	124.62
EGO55_00250		WP_021688970.1	serine hydrolase	1311	0.189073	1.14003	0.168996	1.11881	0.263223	0.961464	159.55	142.97	149.11	160.89	121.97	128.43
EGO55_00255	mutY	WP_021688971.1	A/G-specific adenine glycosylase	1041	-0.237083	-1.17861	0.177641	-1.33462	0.182	0.909099	54.99	49.81	46.95	67.58	57.71	59.18
EGO55_00260		WP_021688972.1	DciA family protein	579	-0.175155	-1.12909	0.178891	-0.979117	0.327522	0.986783	112.01	116.67	102.59	136.94	136.25	122.17
EGO55_00265		WP_021688973.1	thioredoxin domain-containing protein	681	0.0908996	1.06503	0.18006	0.50483	0.613678	0.996428	190.97	152.25	169.35	203.9	160.93	138.93
EGO55_00270		WP_021688974.1	thioredoxin domain-containing protein	759	0.27042	1.20616	0.16047	1.68517	0.0919562	0.700358	380.78	342.55	407.23	346.74	287.69	319.1
EGO55_00275		WP_021688975.1	AAA family ATPase	3426	0.251007	1.19004	0.180542	1.3903	0.164439	0.88721	68.25	63.42	61.07	55.7	51.58	63.54
EGO55_00280	ettA	WP_021688976.1	energy-dependent translational throttle protein EttA	1680	-0.148794	-1.10864	0.192488	-0.773002	0.439521	0.996428	451.78	438.15	427.33	403.93	553.05	538.9
EGO55_00285		WP_040715000.1	hypothetical protein	417	-0.528755	-1.44268	0.308569	-1.71357	0.0866075	0.688111	42.02	33	16.32	41.47	45.5	57.81
EGO55_00290		WP_021688978.1	hypothetical protein	471	-0.458486	-1.3741	0.289936	-1.58134	0.113801	0.766241	494.98	446.87	208.93	449.78	580.82	630.07
EGO55_00295		WP_021688979.1	DEAD/DEAH box helicase	1785	-0.365754	-1.28855	0.551782	-0.66286	0.50742	0.996428	1342.35	1183.52	428.07	871.21	1652.03	1431.78
EGO55_00300		WP_040715001.1	RcnB family protein	930	-0.15571	-1.11397	0.227482	-0.684491	0.493665	0.996428	977.07	710.92	941.43	1378.52	948	669.1
EGO55_00305		WP_021688981.1	2OG-Fe(II) oxygenase	684	-0.373025	-1.29507	0.166294	-2.24316	0.0248865	0.416098	88.44	74.72	95.19	112.86	117.1	109.48
EGO55_00310		WP_021688982.1	DUF1003 domain-containing protein	537	-0.0373914	-1.02626	0.173983	-0.214914	0.829834	0.996428	99.26	88.71	91.34	89.23	106.82	92.08
EGO55_00315		WP_021688983.1	lysine--tRNA ligase	1623	-0.0307941	-1.02157	0.209012	-0.147332	0.88287	0.996428	89.71	88.51	99.74	74.95	114.33	104.2
EGO55_00320		WP_021688984.1	mechanosensitive ion channel family protein	876	-0.209306	-1.15613	0.271831	-0.769986	0.441308	0.996428	95.79	90.23	145	178.51	125.34	82.34
EGO55_00325		WP_021688985.1	DUF2218 domain-containing protein	291	0.0289839	1.02029	0.229485	0.1263	0.899495	0.996428	82.52	65.4	74.29	102.07	71.26	63.3
EGO55_00330		WP_210766605.1	PadR family transcriptional regulator	603	0.0641531	1.04547	0.174532	0.367573	0.713192	0.996428	221.64	221.31	199.85	215.07	224.51	179.01
EGO55_00335		WP_021688987.1	ATP-dependent DNA helicase	2787	0.00880301	1.00612	0.198688	0.0443057	0.964661	0.996428	30.88	24.98	24.42	23.85	27.25	30.69
EGO55_00340		WP_235694113.1	histidine phosphatase family protein	666	-0.209686	-1.15644	0.198296	-1.05744	0.290312	0.967747	46.15	39.27	39.3	50.11	49.13	51.79
EGO55_00345		WP_021688989.1	MerR family transcriptional regulator	366	-0.227806	-1.17105	0.231912	-0.982295	0.325954	0.986783	414.5	313.09	509.61	552.1	402.67	703.51
EGO55_00350		WP_210766692.1	integration host factor subunit alpha	288	-0.0766273	-1.05455	0.196371	-0.390216	0.696377	0.996428	1494.68	1377.95	1726.27	1591.76	1316.47	1893.2
EGO55_00355		WP_021688991.1	ketoacyl-ACP synthase III	969	-0.179467	-1.13247	0.205481	-0.873398	0.382446	0.996428	215.83	219.89	216.05	196.11	286.23	268.7
EGO55_00360	plsX	WP_021688992.1	phosphate acyltransferase PlsX	1077	-0.352734	-1.27698	0.204024	-1.72888	0.0838299	0.677116	272.8	233.29	200.43	265.67	365.51	335.51
EGO55_00365	rpmF	WP_021688993.1	50S ribosomal protein L32	180	-0.407456	-1.32634	0.186167	-2.18866	0.0286215	0.440358	801.68	490.07	842.31	1103.56	1051.15	1011.21
EGO55_00370		WP_021688994.1	MAPEG family protein	393	0.152964	1.11185	0.231719	0.660128	0.509172	0.996428	123.82	133.21	141.47	158.44	96.73	95.24
EGO55_00375		WP_210766606.1	MBL fold metallo-hydrolase	672	-0.247637	-1.18726	0.18278	-1.35484	0.175469	0.902439	170.67	196	201.7	207.24	219.77	253.27
EGO55_00380		WP_021688996.1	S24 family peptidase	648	-0.365567	-1.28839	0.28677	-1.27478	0.202389	0.921867	49.27	48.8	69.15	115.97	75.55	42.28
EGO55_00385		WP_021688997.1	hypothetical protein	204	-0.650553	-1.56977	0.564078	-1.1533	0.248786		6.16	4.36	15.44	21.6	3.98	5.87
EGO55_00390		WP_021688998.1	hypothetical protein	354	-0.314053	-1.2432	0.362846	-0.865527	0.38675		7.44	8.59	13.92	24.4	15.14	4.14
EGO55_00395		WP_021688999.1	D-2-hydroxyacid dehydrogenase	945	0.11328	1.08168	0.185867	0.609471	0.542212	0.996428	253.34	273.45	269.67	227.24	240.18	282.97
EGO55_00400		WP_021689000.1	DUF3828 domain-containing protein	507	-0.075202	-1.05351	0.177364	-0.423998	0.671568	0.996428	105.71	99.55	119.17	127.59	113.88	119.43
EGO55_00405	cysS	WP_021689001.1	cysteine--tRNA ligase	1476	0.0181804	1.01268	0.191297	0.0950372	0.924285	0.996428	86.13	87.25	97.6	78.91	98.85	102.06
EGO55_00410		WP_021689002.1	EamA family transporter	897	-0.0302607	-1.0212	0.19314	-0.156678	0.875499	0.996428	45.8	46.64	49.7	46.7	52.15	56.88
EGO55_00415		WP_021689003.1	nitroreductase	672	-0.105816	-1.0761	0.182925	-0.578467	0.562949	0.996428	107.33	94.27	119.4	113.19	106.61	126.35
EGO55_00420	cobT	WP_021689004.1	cobaltochelatase subunit CobT	1821	0.139882	1.10182	0.184613	0.757706	0.448627	0.996428	141.23	149.02	162.55	128.71	147.63	155.68
EGO55_00425	fsa	WP_021689005.1	fructose-6-phosphate aldolase	657	0.175745	1.12955	0.163342	1.07593	0.281957	0.967747	354.8	296.76	385.93	333.64	314.83	309.3
EGO55_00430		WP_040715003.1	DUF4197 domain-containing protein	687	0.0314022	1.022	0.262531	0.119613	0.90479	0.996428	99.18	77.9	99.07	143.11	80.53	54.89
EGO55_00435		WP_021689007.1	primosomal protein N'	2166	0.16244	1.11918	0.174771	0.929442	0.35266	0.996428	34.82	27.51	30.92	32.24	28.59	26.37
EGO55_00440		WP_021689008.1	methylated-DNA--[protein]-cysteine S-methyltransferase	1050	0.0700598	1.04976	0.227026	0.308599	0.757627	0.996428	19.7	13.58	17.85	20.16	16.96	13.74
EGO55_00445		WP_210766608.1	S1C family serine protease	1260	0.142191	1.10358	0.181628	0.782868	0.433705	0.996428	67.44	70.27	68.39	58.91	67.94	69.11
EGO55_00450		WP_021689010.1	F0F1 ATP synthase subunit delta	555	-0.348583	-1.27331	0.190468	-1.83014	0.0672296	0.645362	1148.27	712.63	1047.04	1414.34	1242.84	1092.54
EGO55_00455	atpA	WP_021689011.1	F0F1 ATP synthase subunit alpha	1530	0.0897347	1.06417	0.204643	0.438494	0.661028	0.996428	1790.73	1704.49	1890.51	1350.19	1947.52	1934.26
EGO55_00460		WP_021689012.1	F0F1 ATP synthase subunit gamma	879	-0.0331817	-1.02327	0.232513	-0.142709	0.88652	0.996428	883.51	717.89	975.28	623.8	977.65	1097.37
EGO55_00465	atpD	WP_021689013.1	F0F1 ATP synthase subunit beta	1458	0.13044	1.09463	0.210641	0.619254	0.535749	0.996428	2160.15	1973.63	2722.07	1708.32	2300.84	2437.67
EGO55_00470		WP_021689014.1	ATP synthase F1 subunit epsilon	258	-0.0189962	-1.01325	0.207015	-0.0917622	0.926887	0.996428	1459.25	1449.18	1801.8	1308.31	1689.07	1848.45
EGO55_00475		WP_235694114.1	HNH endonuclease	210	0.230133	1.17294	0.254215	0.905268	0.365323		57.25	41.05	93.11	72.34	37.06	57.23
EGO55_00480		WP_021689016.1	glycosyltransferase family 39 protein	1500	0.0718661	1.05108	0.199153	0.360859	0.718205	0.996428	34.44	37.92	44.43	33.53	44.68	33.74
EGO55_00485		WP_084619886.1	CpaF family protein	1536	0.258136	1.19593	0.2219	1.1633	0.244709	0.958501	52.35	76.88	60.8	47.43	63.69	51.72
EGO55_00490		WP_021689018.1	DMT family transporter	912	0.0399906	1.02811	0.192169	0.208101	0.83515	0.996428	41.01	35.94	36.93	31.49	38.71	35.82
EGO55_00495		WP_021689019.1	entericidin A/B family lipoprotein	129	-0.341931	-1.26745	0.194104	-1.76158	0.0781397	0.667045	449.62	280.47	290.38	962.07	478.02	539.16
EGO55_00500		WP_021689020.1	DUF938 domain-containing protein	612	0.291472	1.22389	0.225637	1.29177	0.196435		31.8	34.13	35.45	25.45	29.44	29.34
EGO55_00505		WP_021689021.1	DUF4281 domain-containing protein	453	-0.175476	-1.12934	0.232743	-0.753946	0.450882		31	25.71	28.16	44.46	32.94	23.4
EGO55_00510		WP_021689022.1	NAD(P)H-binding protein	723	-0.326981	-1.25439	0.223771	-1.46123	0.143952	0.840777	26.97	23.77	21.48	27.77	32.62	35.94
EGO55_00515		WP_021689023.1	deoxyguanosinetriphosphate triphosphohydrolase	1161	-0.141116	-1.10276	0.18767	-0.751935	0.45209	0.996428	66.99	64.49	62.92	68.58	85.08	76.72
EGO55_00520		WP_021689024.1	amino acid racemase	696	0.0573313	1.04054	0.196096	0.292364	0.770009	0.996428	365.54	264.51	281.17	364.34	268.94	249.59
EGO55_00525		WP_210766694.1	NAD(P)(+) transhydrogenase (Re/Si-specific) subunit beta	1431	0.0696782	1.04948	0.19239	0.362171	0.717224	0.996428	204.65	225.88	254.06	191.67	230.85	247.02
EGO55_00530			NAD(P) transhydrogenase subunit alpha	267	0.279719	1.21396	0.21686	1.28986	0.197098	0.921867	204.53	241.23	265.84	170.16	202.4	245.54
EGO55_00535		WP_040715006.1	NAD(P) transhydrogenase subunit alpha	1134	-0.0257814	-1.01803	0.167183	-0.15421	0.877444	0.996428	215.08	206.28	255.55	241.58	237.82	239.46
EGO55_00540		WP_210766609.1	aa3-type cytochrome c oxidase subunit IV	108	-0.682049	-1.60442	0.519324	-1.31334	0.189068		0	0	91.58	352.89	0	0
EGO55_00545		WP_021689028.1	sigma-54 dependent transcriptional regulator	1425	0.0695804	1.04941	0.182535	0.381188	0.703063	0.996428	38	43.87	49.74	44.64	44.85	41.51
EGO55_00550	folP	WP_021689029.1	dihydropteroate synthase	1113	-0.13124	-1.09523	0.22128	-0.593096	0.553117	0.996428	101.81	111.68	75.11	98.85	114.6	119.44
EGO55_00555		WP_235694119.1	hypothetical protein	1026	0.000708012	1.00049	0.180285	0.00392719	0.996867	0.998447	180.11	211.28	176.48	188.6	182.75	203.23
EGO55_00560		WP_021689031.1	ATP-binding cassette domain-containing protein	1578	-0.198729	-1.14769	0.212723	-0.934215	0.350193	0.996428	40.77	30	28.59	45.07	33.89	31.55
EGO55_00565		WP_021689032.1	ribonuclease HII	615	-0.207207	-1.15445	0.218011	-0.950447	0.341885	0.996428	42.18	32.37	35.72	47.78	37.22	43.75
EGO55_00570		WP_021689033.1	oxidoreductase	909	-0.127265	-1.09222	0.20589	-0.618122	0.536495	0.996428	37.3	37.73	32.18	35.34	44.85	35.28
EGO55_00575		WP_021689034.1	PQQ-dependent sugar dehydrogenase	1197	0.00620389	1.00431	0.218854	0.0283472	0.977385	0.996428	24.83	24.98	32.86	33.46	30.42	20.88
EGO55_00580		WP_021689035.1	N-acetyltransferase	510	-0.117908	-1.08516	0.199886	-0.589876	0.555274	0.996428	108.56	77.75	93.86	100.43	122.7	88.53
EGO55_00585		WP_021689036.1	DUF1285 domain-containing protein	546	-0.146731	-1.10706	0.189386	-0.774771	0.438475	0.996428	107.02	103.58	107.35	108.24	129.38	124.36
EGO55_00590		WP_040715007.1	CoA pyrophosphatase	603	-0.0229891	-1.01606	0.208021	-0.110513	0.912002	0.996428	78.76	77.05	73.49	64.93	84.47	82.84
EGO55_00595		WP_021689038.1	CCA tRNA nucleotidyltransferase	1182	0.0492595	1.03473	0.18918	0.260383	0.794568	0.996428	70.7	68.36	71.82	61.56	74.84	70.99
EGO55_00600		WP_052023610.1	hypothetical protein	399	-0.212538	-1.15872	0.185851	-1.14359	0.252793	0.958501	2434.1	2521.41	2403.47	3260.6	2446.75	3396.05
EGO55_00605	parC	WP_021689040.1	DNA topoisomerase IV subunit A	2292	0.152174	1.11124	0.178958	0.850336	0.395139	0.996428	176.06	180.58	193.27	166.3	149.79	191.47
EGO55_00610		WP_021689041.1	DUF4349 domain-containing protein	954	0.242254	1.18284	0.181145	1.33735	0.181108	0.907928	63	56.73	70.98	59.27	52	51.94
EGO55_00615		WP_021689042.1	2Fe-2S iron-sulfur cluster-binding protein	333	0.22937	1.17232	0.220742	1.03908	0.298766		42.14	49.32	42.46	38.29	38.49	46.32
EGO55_00620		WP_021689043.1	cysteine desulfurase	1095	-0.141839	-1.10331	0.196708	-0.721064	0.47087	0.996428	39.29	42.03	42.96	42	49.09	51.15
EGO55_00625		WP_021689044.1	aminotransferase class V-fold PLP-dependent enzyme	1080	-0.079204	-1.05644	0.180177	-0.439591	0.660233	0.996428	36.6	35.52	38.2	42.72	42.59	35.05
EGO55_00630		WP_021689045.1	alpha/beta hydrolase	657	-0.183232	-1.13542	0.157937	-1.16016	0.245985	0.958501	370.68	331.04	359.86	400.42	427.01	389.63
EGO55_00635		WP_021689046.1	TonB family protein	663	0.00626019	1.00435	0.225383	0.0277758	0.977841	0.996428	152.84	95.46	92.42	120.81	115.26	79.17
EGO55_00640		WP_021689047.1	hypothetical protein	216	0.526227	1.44016	0.192566	2.73271	0.00628161	0.19308	160.63	158.55	186.23	177.48	144.33	188.3
EGO55_00645		WP_124916666.1	hypothetical protein	351	-0.331751	-1.25854	0.312254	-1.06244	0.288035		13.96	10.1	11.59	20.28	13.56	7.22
EGO55_00650		WP_210766610.1	hypothetical protein	414	0.682871	1.60533	0.238579	2.86225	0.00420651	0.143825	483.65	381.89	643.66	479.08	298.44	370.2
EGO55_00655		WP_021689050.1	response regulator transcription factor	744	0.0836044	1.05966	0.218079	0.383367	0.701448	0.996428	29.52	32.94	39.63	33.85	32.91	27.08
EGO55_00660		WP_210766611.1	HAMP domain-containing histidine kinase	1602	0.05368	1.03791	0.202363	0.265266	0.790804	0.996428	44.86	46.49	46.67	38.45	46.02	53.14
EGO55_00670	rapZ	WP_210766613.1	RNase adapter RapZ	876	0.0561961	1.03972	0.17042	0.32975	0.741589	0.996428	141.05	118.35	134.03	127.12	137.44	105.33
EGO55_00675		WP_021689054.1	PTS sugar transporter subunit IIA	405	-0.0943264	-1.06757	0.192803	-0.489236	0.624674	0.996428	234.38	182.01	193.95	188.2	215.58	239.41
EGO55_00680		WP_021689055.1	HPr family phosphocarrier protein	279	-0.0538542	-1.03803	0.197091	-0.273245	0.784665	0.996428	297.58	241.19	270.94	257.1	317.51	292.43
EGO55_00685		WP_021689056.1	RNA methyltransferase	828	0.0312382	1.02189	0.205166	0.152258	0.878983	0.996428	114.32	114.59	112.87	95.45	121.59	138.55
EGO55_00690		WP_021689057.1	META domain-containing protein	414	0.0744785	1.05298	0.231136	0.322229	0.74728	0.996428	442.53	345.39	333.3	492.51	352.8	244.74
EGO55_00695		WP_021689058.1	hypothetical protein	717	0.114038	1.08225	0.168655	0.67616	0.498939	0.996428	119.55	116.74	125.18	130.27	107.97	111.25
EGO55_00700	rmuC	WP_021689059.1	DNA recombination protein RmuC	1554	0.0688276	1.04886	0.198397	0.346919	0.728652	0.996428	46.45	40.49	34.89	40.48	32.42	43.74
EGO55_00705	def	WP_021689060.1	peptide deformylase	570	0.0769057	1.05475	0.180784	0.425402	0.670544	0.996428	506.62	441.84	636.53	564.8	494.49	460.84
EGO55_00710	recR	WP_210766695.1	recombination mediator RecR	609	0.114226	1.08239	0.203166	0.562228	0.573961	0.996428	45.71	42.67	50.25	40.93	45.71	40
EGO55_00715	fmt	WP_021689062.1	methionyl-tRNA formyltransferase	906	-0.0503232	-1.0355	0.181166	-0.277774	0.781186	0.996428	64.64	50.09	62.38	65.93	59.37	67.3
EGO55_00720	truA	WP_021689063.1	tRNA pseudouridine(38-40) synthase TruA	744	-0.0123125	-1.00857	0.221664	-0.055546	0.955704	0.996428	37.15	40.84	39.75	30.39	48.57	43.68
EGO55_00725		WP_021689064.1	zinc-binding dehydrogenase	1113	0.190684	1.1413	0.200143	0.95274	0.340722	0.996428	48.24	43.3	57.4	39.68	48.86	46.41
EGO55_00730	cobS	WP_210766614.1	cobaltochelatase subunit CobS	984	0.117102	1.08455	0.185912	0.62988	0.528773	0.996428	689.81	698.3	764.15	582.25	693.27	757.67
EGO55_00735		WP_021689066.1	transcriptional regulator	726	0.108056	1.07778	0.200842	0.538016	0.590566	0.996428	38.74	40.33	51.07	46.43	37.79	42.95
EGO55_00740		WP_021689067.1	VOC family protein	432	-0.0468771	-1.03303	0.639237	-0.0733329	0.941541	0.996428	30.93	44.17	95.68	47.46	30.64	90.35
EGO55_00745		WP_021689068.1	VOC family protein	486	-0.065875	-1.04672	0.364627	-0.180664	0.856631		24.39	20.75	52.12	33.5	18.34	49.84
EGO55_00750		WP_021689069.1	glutathione S-transferase family protein	678	0.0330767	1.02319	0.334134	0.0989924	0.921144		13.67	16.51	28.1	15.13	14.27	28.06
EGO55_00755		WP_021689070.1	DUF1428 domain-containing protein	717	-0.397527	-1.31725	0.360983	-1.10123	0.270795		9.56	5.87	5.27	13.55	5.14	10.42
EGO55_00760		WP_021689071.1	VOC family protein	798	-0.242609	-1.18313	0.295664	-0.820557	0.411899	0.996428	47.69	41.65	62.4	96.47	57.69	32.19
EGO55_00765		WP_021689072.1	glutathione S-transferase family protein	633	0.294905	1.2268	0.242806	1.21457	0.22453	0.942547	31.29	26.68	42.96	30.22	27.21	24.34
EGO55_00770		WP_021689073.1	VOC family protein	492	-0.0422135	-1.02969	0.23931	-0.176397	0.859982		28.05	27.83	26.75	32.88	30.2	19.82
EGO55_00775		WP_021689074.1	dihydrofolate reductase family protein	666	0.39235	1.31253	0.276706	1.41793	0.156211		13.37	16.47	12.34	11.07	12.65	9.33
EGO55_00780		WP_021689075.1	glutathione S-transferase family protein	651	0.385189	1.30603	0.264461	1.45651	0.145253		15.35	12.47	17.21	10.27	11.26	12.47
EGO55_00785		WP_021689076.1	VOC family protein	390	0.00409962	1.00285	0.317493	0.0129125	0.989698		15.57	13.52	13.67	13.64	17.6	13.73
EGO55_00790		WP_021689077.1	SRPBCC domain-containing protein	453	0.229984	1.17282	0.191898	1.19847	0.230734	0.948815	77.48	74.79	74.59	67.65	67.82	61.89
EGO55_00795		WP_021689078.1	J domain-containing protein	489	-0.342142	-1.26764	0.206045	-1.66052	0.0968103	0.701362	23.47	26.67	28.32	38.73	32.25	32.41
EGO55_00800		WP_021689079.1	BolA family transcriptional regulator	273	-0.0654219	-1.04639	0.188892	-0.346345	0.729084	0.996428	185.41	117.89	212.11	169.07	171.57	187.53
EGO55_00805		WP_021689080.1	pirin family protein	888	0.294636	1.22658	0.173625	1.69696	0.0897033	0.698126	224.34	227.55	274.54	211.93	186.33	207.91
EGO55_00810		WP_021689081.1	DUF2332 domain-containing protein	1062	0.0344885	1.02419	0.20399	0.16907	0.865742	0.996428	33.8	27.41	27.28	35.82	25.38	26.53
EGO55_00815	hisG	WP_021689082.1	ATP phosphoribosyltransferase	654	0.102004	1.07326	0.224363	0.454636	0.649371	0.996428	109	74.12	106.11	104.34	109.05	66.9
EGO55_00820	hisD	WP_210766696.1	histidinol dehydrogenase	1293	0.119993	1.08673	0.209957	0.571516	0.56765	0.996428	70.95	67.42	77.9	53.67	76.62	74.86
EGO55_00825	nusB	WP_021689084.1	transcription antitermination factor NusB	453	-0.130692	-1.09482	0.182937	-0.71441	0.474974	0.996428	97.99	97.22	94.46	110.82	108.9	87.93
EGO55_00830	thiL	WP_021689086.1	thiamine-phosphate kinase	903	-0.0184494	-1.01287	0.197313	-0.0935033	0.925504	0.996428	27.2	27.01	26.45	21.99	29.21	27.52
EGO55_00835		WP_021689087.1	sodium-translocating pyrophosphatase	2097	-0.219267	-1.16414	0.181699	-1.20676	0.227525	0.944553	54.1	46.23	52.01	73.82	54.4	53.08
EGO55_00840		WP_021689088.1	acyl-CoA thioesterase II	888	0.184428	1.13637	0.161928	1.13895	0.254723	0.958501	269.06	243.11	257.41	227.8	223.84	236.7
EGO55_00845	uvrC	WP_021689089.1	excinuclease ABC subunit UvrC	1956	0.0288752	1.02022	0.198174	0.145707	0.884153	0.996428	22.01	23.8	24.15	20.43	24.16	26.83
EGO55_00850		WP_021689090.1	hypothetical protein	2628	-0.00750541	-1.00522	0.17451	-0.0430084	0.965695	0.996428	26.91	26.06	30.44	26.64	29.96	29.86
EGO55_00855	infA	WP_021689091.1	translation initiation factor IF-1	246	-0.169177	-1.12442	0.225061	-0.751695	0.452235	0.996428	483.16	359	383.7	549.69	459.24	312.35
EGO55_00860		WP_235694120.1	Maf family protein	579	-0.259163	-1.19678	0.244598	-1.05955	0.289351	0.967747	70.99	50.6	49.21	50.06	89.5	70.77
EGO55_00865		WP_021689093.1	hypothetical protein	975	-0.497485	-1.41175	0.270083	-1.84197	0.0654793	0.636592	20.72	18.44	14.27	19.81	27.51	33.84
EGO55_00870	yacG	WP_084619890.1	DNA gyrase inhibitor YacG	177	-0.18655	-1.13804	0.342275	-0.54503	0.585733		90.94	55.65	60.97	128.53	94.8	58.3
EGO55_00880		WP_084619892.1	hypothetical protein	354	0.0886332	1.06336	0.239121	0.370663	0.710889	0.996428	59.02	39.66	61.38	85.01	59.97	33.18
EGO55_00885		WP_021689095.1	hypothetical protein	501	-0.0886756	-1.06339	0.218038	-0.406698	0.68423	0.996428	56.77	46.85	56.61	88.94	55.46	45.9
EGO55_00890		WP_021689096.1	hypothetical protein	342	0.123528	1.0894	0.219325	0.563222	0.573284		24.14	14.99	19.68	27.64	24.7	20.94
EGO55_00900		WP_235694115.1	outer membrane protein transport protein	1035	-0.145039	-1.10576	0.270665	-0.535862	0.592054	0.996428	53.87	41.48	63.62	78.74	65.98	31.83
EGO55_00905		WP_021689098.1	hypothetical protein	321	-0.132183	-1.09595	0.232778	-0.56785	0.570137	0.996428	129.67	82.85	114.23	151.54	127.32	103.3
EGO55_00910		WP_040715068.1	TonB-dependent receptor	1974	-0.354701	-1.27872	0.198825	-1.78399	0.0744256	0.658193	14.26	12.78	10.93	17.88	18.83	15.2
EGO55_00915		WP_021689100.1	VOC family protein	480	-0.123071	-1.08905	0.211642	-0.581503	0.560902		28.74	24.53	37.28	30.96	33.87	32.41
EGO55_00920		WP_021689101.1	Coq4 family protein	903	-0.171328	-1.12609	0.208296	-0.822523	0.410779	0.996428	19.53	22.41	23.38	27.94	22.31	25.24
EGO55_00925		WP_052023611.1	TetR/AcrR family transcriptional regulator	672	-0.0430352	-1.03028	0.217016	-0.198304	0.842807	0.996428	23	17.61	18.96	19.96	22.2	22
EGO55_00930		WP_210766616.1	M3 family metallopeptidase	2106	0.270713	1.2064	0.159317	1.69922	0.0892782	0.696599	249.36	248.55	289.52	224.26	228.6	215.33
EGO55_00935		WP_021689104.1	ABC transporter ATP-binding protein	750	0.156509	1.11459	0.184424	0.848639	0.396082	0.996428	291.07	292.53	260.78	231.81	280.83	270.66
EGO55_00940		WP_021689105.1	iron ABC transporter permease	954	0.0946538	1.06781	0.218011	0.434169	0.664165	0.996428	349.61	373.97	373.78	279.6	385.23	429.4
EGO55_00945		WP_021689106.1	ABC transporter substrate-binding protein	843	-0.00191775	-1.00133	0.206986	-0.00926514	0.992608	0.998447	1552.65	1587.46	1513.83	1259.71	1765.53	1803.12
EGO55_00950		WP_161566000.1	TonB-dependent receptor	1803	0.151508	1.11073	0.171862	0.881571	0.378009	0.996428	10597.4	10881.2	11324.6	9192.86	10510.5	10785.2
EGO55_00955		WP_021689108.1	cell wall hydrolase	1140	-0.191767	-1.14216	0.254579	-0.75327	0.451287		11.24	10.08	8.79	13.54	14.94	10.09
EGO55_00960		WP_021689109.1	hypothetical protein	324	-0.0649244	-1.04603	0.250431	-0.25925	0.795442	0.996428	66.79	45.45	58.67	73.9	58.35	35.63
EGO55_00965		WP_040715073.1	EAL domain-containing protein	1923	0.113392	1.08177	0.223971	0.506279	0.612661	0.996428	42.41	59.85	43.61	46.92	54.69	39.76
EGO55_00970	mdh	WP_021689111.1	malate dehydrogenase	963	0.242083	1.1827	0.184754	1.3103	0.190095	0.918187	1866.71	1224.59	1597.54	1450.48	1363.51	1160.68
EGO55_00975	sucD	WP_021689112.1	succinate--CoA ligase subunit alpha	891	0.23072	1.17342	0.179857	1.2828	0.199563	0.921867	2289.57	2212.64	2627.92	1822.76	2243.54	2139.57
EGO55_00980		WP_021689113.1	2-oxoglutarate dehydrogenase E1 component	2835	0.234332	1.17636	0.206199	1.13644	0.255774	0.958501	361.93	337.34	454.56	269.59	366.88	372.72
EGO55_00985	odhB	WP_021689114.1	2-oxoglutarate dehydrogenase complex dihydrolipoyllysine-residue succinyltransferase	1227	0.341804	1.26734	0.205553	1.66285	0.0963418	0.701362	586.6	599.47	788.6	446.39	556.08	616.08
EGO55_00990		WP_021689115.1	hypothetical protein	285	0.30858	1.23849	0.226433	1.36278	0.17295	0.899637	331.3	335.71	440.14	235.16	329.1	365.61
EGO55_00995	lpdA	WP_021689116.1	dihydrolipoyl dehydrogenase	1404	0.367521	1.29013	0.177765	2.06746	0.0386913	0.509686	451.76	450.77	491.88	322	375.93	399.6
EGO55_01000		WP_021689117.1	hypothetical protein	768	0.312955	1.24225	0.281871	1.11028	0.26688	0.961464	714.94	367.46	430.31	558.33	410.82	236.24
EGO55_01005		WP_021689118.1	hypothetical protein	606	0.0086867	1.00604	0.241714	0.0359379	0.971332	0.996428	1210.23	1026.46	1269.15	1576.84	1254.34	699.36
EGO55_01010		WP_021689119.1	prolyl oligopeptidase family serine peptidase	2205	0.0468767	1.03303	0.165597	0.283077	0.777118	0.996428	84.11	83.58	86.54	88.61	77.52	89.83
EGO55_01015	rplQ	WP_021689120.1	50S ribosomal protein L17	420	-0.243597	-1.18394	0.185613	-1.31239	0.189389	0.918187	1231.92	1089.28	1050.61	1143.38	1552.21	1469.09
EGO55_01020		WP_021689121.1	DNA-directed RNA polymerase subunit alpha	1056	-0.106137	-1.07634	0.202666	-0.523705	0.600484	0.996428	1298.52	1195.31	1057.65	993.65	1436.83	1404.4
EGO55_01025	rpsK	WP_021689122.1	30S ribosomal protein S11	390	-0.176271	-1.12996	0.204053	-0.863849	0.387671	0.996428	3264.39	2195.79	1951.6	2794.97	3154.68	2895.57
EGO55_01030	rpsM	WP_021689123.1	30S ribosomal protein S13	369	-0.14113	-1.10277	0.183991	-0.767047	0.443054	0.996428	4791	4664.19	3848.1	4977.94	5276.98	3858.03
EGO55_01035		WP_021689124.1	adenylate kinase	648	-0.196245	-1.14571	0.233466	-0.840571	0.400588	0.996428	361.44	365.27	321.6	289.84	428.33	522.16
EGO55_01040	secY	WP_021689125.1	preprotein translocase subunit SecY	1365	0.0851841	1.06082	0.186666	0.456346	0.648141	0.996428	398.46	400.87	447.01	334.67	410.03	445.7
EGO55_01045	rplO	WP_021689126.1	50S ribosomal protein L15	492	-0.331132	-1.258	0.173398	-1.90967	0.0561759	0.599654	1811.89	1460.96	1442.79	2294.99	1890.83	1831.18
EGO55_01050	rpmD	WP_021689127.1	50S ribosomal protein L30	177	-0.312789	-1.24211	0.255475	-1.22434	0.220823	0.934461	343.32	211.46	256.08	313.99	420.67	542.19
EGO55_01055	rpsE	WP_174391294.1	30S ribosomal protein S5	528	-0.227069	-1.17045	0.256147	-0.886481	0.375358	0.996428	946.87	1031.42	915	776.74	1121.83	1598.34
EGO55_01060	rplR	WP_021689129.1	50S ribosomal protein L18	339	-0.058356	-1.04128	0.226912	-0.257175	0.797044	0.996428	656.57	723.7	644.67	556.02	765.21	837.64
EGO55_01065	rplF	WP_021689130.1	50S ribosomal protein L6	534	-0.0656747	-1.04657	0.229888	-0.285682	0.775122	0.996428	1274.92	1229.04	1161.77	1008.98	1292.68	1722.39
EGO55_01070	rpsH	WP_021689131.1	30S ribosomal protein S8	396	-0.0702801	-1.04992	0.229736	-0.305916	0.759669	0.996428	1097.92	1069.96	1252.92	902.77	1231.02	1532.18
EGO55_01075	rpsN	WP_021689132.1	30S ribosomal protein S14	306	0.0107507	1.00748	0.222722	0.0482698	0.961501	0.996428	1517.76	1738.75	1607.98	1248.1	1518.48	2113.91
EGO55_01080	rplE	WP_210766697.1	50S ribosomal protein L5	564	-0.131431	-1.09538	0.219949	-0.597552	0.550139	0.996428	1298.68	1270.94	1415.43	1187.07	1430.05	1934.59
EGO55_01085	rplX	WP_021689134.1	50S ribosomal protein L24	321	-0.11103	-1.08	0.233499	-0.475506	0.634426	0.996428	1861.84	2011.39	1980.49	1460.26	1978.98	2863.39
EGO55_01090	rplN	WP_021689135.1	50S ribosomal protein L14	369	-0.431329	-1.34848	0.24808	-1.73867	0.0820933	0.670775	610.7	549.42	594.39	602.99	701.71	1129.78
EGO55_01095	rpsQ	WP_021689136.1	30S ribosomal protein S17	294	-0.298063	-1.22949	0.240286	-1.24045	0.214808	0.9289	1866.23	2087.73	2101.53	1684.36	2333.26	3256.4
EGO55_01100	rpmC	WP_021689137.1	50S ribosomal protein L29	204	-0.195864	-1.14541	0.242781	-0.806751	0.41981	0.996428	1010.53	846.77	994.36	743.81	1029.66	1424.91
EGO55_01105	rplP	WP_021689138.1	50S ribosomal protein L16	435	-0.178509	-1.13171	0.232264	-0.76856	0.442154	0.996428	1800.19	1892.06	1935.52	1614.8	2149.38	2859.03
EGO55_01110	rpsC	WP_021689139.1	30S ribosomal protein S3	711	-0.198936	-1.14785	0.250007	-0.795725	0.426192	0.996428	1400.05	1595.94	1484.12	1206.4	1727.48	2383.65
EGO55_01115	rplV	WP_021689140.1	50S ribosomal protein L22	378	-0.244024	-1.18429	0.230835	-1.05714	0.290449	0.967747	1989.93	2080.32	2086.52	1695.15	2644.06	3098.72
EGO55_01120	rpsS	WP_021689141.1	30S ribosomal protein S19	276	-0.308175	-1.23814	0.226092	-1.36305	0.172867	0.899637	2917.29	2884.11	2611.87	2311.72	3636.97	4249.08
EGO55_01125	rplB	WP_021689142.1	50S ribosomal protein L2	837	-0.406861	-1.3258	0.244928	-1.66114	0.0966844	0.701362	1325.15	1353.99	1239.33	1239.57	1698.17	2372.47
EGO55_01130		WP_021689143.1	50S ribosomal protein L23	309	-0.59455	-1.51	0.240328	-2.47391	0.0133644	0.313929	1138.34	1089.71	847.68	1267.23	1488.19	2114.65
EGO55_01135	rplD	WP_021689144.1	50S ribosomal protein L4	627	-0.376566	-1.29825	0.209591	-1.79667	0.0723886	0.657737	1622.39	1582.71	1381.6	1604.97	2121.04	2339.74
EGO55_01140	rplC	WP_021689145.1	50S ribosomal protein L3	759	-0.448169	-1.36431	0.225052	-1.99141	0.0464363	0.560737	1654.08	1408.87	1207.45	1505.75	1991.48	2403.48
EGO55_01145	rpsJ	WP_040715017.1	30S ribosomal protein S10	312	-0.236913	-1.17847	0.175965	-1.34637	0.178185	0.905137	2149.22	1575.13	1735.24	2949.58	2145.28	2170.24
EGO55_01150	tuf	WP_021689147.1	elongation factor Tu	1176	0.0328491	1.02303	0.169283	0.194048	0.846138	0.996428	5913.9	6021.47	5809.23	5443.33	6264.66	6053.03
EGO55_01155	fusA	WP_021689148.1	elongation factor G	2094	-0.242356	-1.18292	0.207801	-1.16629	0.243497	0.958501	1127.28	1272.36	1237.61	1133.5	1584.02	1672.21
EGO55_01160	rpsG	WP_021689149.1	30S ribosomal protein S7	471	-0.291794	-1.22416	0.217228	-1.34326	0.179189	0.907273	770.22	903.75	1007.48	815.48	1184.68	1267
EGO55_01165	rpsL	WP_021689150.1	30S ribosomal protein S12	372	-0.42884	-1.34615	0.165459	-2.59182	0.00954683	0.254833	740.21	560.02	825.82	979.72	1026.23	998.26
EGO55_01170		WP_021689151.1	alpha/beta hydrolase	675	-0.271267	-1.20687	0.328183	-0.826573	0.408479	0.996428	241.86	152.86	171.23	338.65	280.85	99.16
EGO55_01175		WP_021689152.1	FAD-dependent oxidoreductase	1653	0.0295454	1.02069	0.171389	0.172388	0.863133	0.996428	34.94	33	34.25	37.18	34.11	34.37
EGO55_01180		WP_021689153.1	PilZ domain-containing protein	366	-0.341838	-1.26737	0.340113	-1.00507	0.314863	0.977637	84.75	46.16	78.81	161.88	91.5	42.6
EGO55_01185		WP_124916668.1	hypothetical protein	648	0.0569751	1.04028	0.178128	0.319855	0.749078	0.996428	1410.88	1516.09	1855.05	1824.12	1472.51	1391.77
EGO55_01190		WP_235694121.1	LysR substrate-binding domain-containing protein	549	-0.11468	-1.08274	0.179765	-0.637946	0.523509	0.996428	120.05	105.21	99.17	109.2	117.43	126.23
EGO55_01195	apaG	WP_021689157.1	Co2+/Mg2+ efflux protein ApaG	399	0.106351	1.0765	0.17953	0.592385	0.553593	0.996428	881.6	929.74	935.45	1023.62	836.38	680.93
EGO55_01200		WP_084619902.1	PAS domain S-box protein	1374	-0.197056	-1.14636	0.195899	-1.00591	0.31446	0.977637	32.86	33.46	27.88	38.57	33.87	40.95
EGO55_01205		WP_021689159.1	aminotransferase class I/II-fold pyridoxal phosphate-dependent enzyme	1209	0.093453	1.06692	0.171799	0.543966	0.586465	0.996428	99.19	82.43	106.18	93.07	97.54	82.35
EGO55_01210	leuB	WP_021689160.1	3-isopropylmalate dehydrogenase	1059	-0.0238398	-1.01666	0.162345	-0.146847	0.883253	0.996428	193.58	174.5	194.75	192.45	201.19	195.34
EGO55_01215		WP_040715018.1	recombination protein O N-terminal domain-containing protein	609	-0.0469516	-1.03308	0.190806	-0.246069	0.805629	0.996428	44.24	38.74	40.61	37.96	38.79	42.76
EGO55_01220		WP_021689162.1	accessory factor UbiK family protein	249	-0.106191	-1.07638	0.177363	-0.598719	0.54936	0.996428	199.08	214.05	214.81	213.16	215.31	223.89
EGO55_01225		WP_021689163.1	tryptophan-rich sensory protein	555	0.173976	1.12816	0.214286	0.811889	0.416856	0.996428	75.29	75.17	91.28	91.13	66.96	56.34
EGO55_01230		WP_021689164.1	TlyA family RNA methyltransferase	738	0.0370313	1.026	0.193765	0.191115	0.848436	0.996428	47.47	35.65	42.66	41.34	43.72	40.82
EGO55_01235		WP_040715019.1	hypothetical protein	513	0.164138	1.1205	0.193081	0.850097	0.395271	0.996428	343.56	262.73	391.44	375.46	253.46	276.75
EGO55_01240		WP_021689166.1	branched-chain amino acid aminotransferase	1098	0.137659	1.10012	0.175298	0.78529	0.432283	0.996428	317.23	247.15	339	254.98	309.51	278.08
EGO55_01245		WP_021689167.1	hypothetical protein	1137	0.0624759	1.04426	0.233009	0.268126	0.788602	0.996428	26.9	28.47	32.09	39.99	25.74	21.64
EGO55_01250	yghU	WP_021689169.1	glutathione-dependent disulfide-bond oxidoreductase	858	-0.324941	-1.25261	0.217805	-1.49189	0.135728	0.829358	176.47	208.02	215.3	194.15	319.98	238.59
EGO55_01260		WP_021689170.1	S9 family peptidase	1956	-0.0553714	-1.03913	0.193958	-0.285481	0.775276	0.996428	23.74	19.27	17.12	24.3	20.88	18.72
EGO55_01265		WP_021689171.1	hypothetical protein	306	-0.421201	-1.33904	0.208328	-2.02182	0.043195	0.547506	103.06	115.98	80.56	145.95	131.2	141.55
EGO55_01270	lepA	WP_021689172.1	translation elongation factor 4	1818	-0.0271301	-1.01898	0.185576	-0.146194	0.883768	0.996428	93.98	78.69	88.78	79.83	105.07	90.31
EGO55_01275		WP_021689173.1	EAL domain-containing protein	2202	0.164338	1.12065	0.252367	0.651187	0.514926	0.996428	29.44	39.35	29.9	30.84	39.99	20.57
EGO55_01280		WP_161566001.1	EAL domain-containing protein	2568	0.0176387	1.0123	0.236203	0.0746762	0.940472	0.996428	14.88	17.15	13.47	13.89	19.68	12.19
EGO55_01285		WP_021689175.1	FAD-dependent oxidoreductase	1317	0.0844757	1.0603	0.167039	0.505726	0.613049	0.996428	74.87	67.47	73.75	73.47	63.83	68.86
EGO55_01290	dnaN	WP_021689176.1	DNA polymerase III subunit beta	1119	0.427419	1.34483	0.16455	2.5975	0.0093906	0.252881	328.26	257.49	290.92	233.13	202.66	207.09
EGO55_01295	fabG	WP_021689177.1	3-oxoacyl-[acyl-carrier-protein] reductase	753	0.174865	1.12886	0.173101	1.01019	0.312405	0.977637	225.95	219.45	218.28	188.69	194.95	216.95
EGO55_01300		WP_021689178.1	hypothetical protein	591	0.222336	1.16662	0.182877	1.21577	0.224073	0.942547	118.67	133.29	117.16	103.47	100.44	111.5
EGO55_01305	fabD	WP_021689179.1	ACP S-malonyltransferase	939	0.17735	1.1308	0.175371	1.01128	0.31188	0.977637	163.61	153.75	170.18	158.57	129.57	160.76
EGO55_01310		WP_021689180.1	LD-carboxypeptidase	828	-0.105069	-1.07555	0.223756	-0.469571	0.638662	0.996428	36.17	35.28	25.22	36.96	30.02	37.38
EGO55_01315		WP_021689181.1	Mur ligase family protein	1422	0.13047	1.09465	0.176905	0.737515	0.460809	0.996428	126.62	128.72	129.08	111.69	119.39	130.79
EGO55_01320		WP_021689182.1	alginate export family protein	1404	-0.00151428	-1.00105	0.170272	-0.00889328	0.992904	0.998447	113.69	92.36	90.4	109.93	101.62	97.35
EGO55_01325		WP_021689183.1	ATP-binding cassette domain-containing protein	624	-0.142399	-1.10374	0.29943	-0.475566	0.634384		26.92	24.15	15.25	16.39	33.43	25.77
EGO55_01330	modB	WP_021689184.1	molybdate ABC transporter permease subunit	699	-0.183418	-1.13557	0.291035	-0.630226	0.528546	0.996428	31.38	44.94	21.07	31.01	43.87	36.54
EGO55_01335	modA	WP_040715021.1	molybdate ABC transporter substrate-binding protein	798	-0.195213	-1.14489	0.246576	-0.791694	0.428539	0.996428	79.25	80.69	47.13	78.1	98.63	66.77
EGO55_01340	rpsF		30S ribosomal protein S6	339	-0.271773	-1.20729	0.194848	-1.39479	0.163078	0.883688	1413.96	975.07	999.04	1608.33	1418.05	1231.9
EGO55_01345	rpsR	WP_021689187.1	30S ribosomal protein S18	225	-0.196354	-1.1458	0.190814	-1.02903	0.303465	0.972047	925.01	512.79	625.07	900.42	909.34	817.21
EGO55_01350	rplI	WP_021689188.1	50S ribosomal protein L9	603	-0.24905	-1.18842	0.189941	-1.3112	0.189791	0.918187	956.31	786.06	779.28	869.24	1071.19	1110.08
EGO55_01355		WP_021689189.1	alpha/beta fold hydrolase	756	0.0413316	1.02906	0.17655	0.234107	0.814902	0.996428	68.38	61.69	66.94	64.45	66.92	57.26
EGO55_01360		WP_040715022.1	MarR family transcriptional regulator	459	-0.153086	-1.11195	0.238248	-0.642552	0.520515	0.996428	69.41	80.33	73.53	71.75	114.54	72.1
EGO55_01365		WP_021689191.1	HlyD family secretion protein	1080	-0.225104	-1.16886	0.247375	-0.90997	0.362838	0.996428	54.53	57.44	45.19	43.47	76.82	70.75
EGO55_01370		WP_021689192.1	multidrug efflux MFS transporter	1581	-0.157333	-1.11522	0.191877	-0.819966	0.412235	0.996428	51.42	49.95	44.9	59.32	64.33	45.62
EGO55_01375		WP_021689193.1	aspartate-semialdehyde dehydrogenase	1026	0.193229	1.14332	0.199733	0.967437	0.333326	0.996104	577.43	625.72	886.57	597.83	687.91	591.4
EGO55_01380		WP_021689194.1	DUF1287 domain-containing protein	645	0.00451281	1.00313	0.223096	0.0202281	0.983861	0.997732	286.78	170.75	202.22	300.21	229.63	158.03
EGO55_01385	rplS	WP_021689195.1	50S ribosomal protein L19	378	-0.390444	-1.3108	0.178429	-2.18823	0.028653	0.440358	1343.77	971.98	1153.3	1720.05	1527.05	1507.27
EGO55_01390	trmD	WP_021689196.1	tRNA (guanosine(37)-N1)-methyltransferase TrmD	747	-0.516671	-1.43065	0.165688	-3.11834	0.00181872	0.0813878	438.3	351.18	389.56	629.94	575.31	625.58
EGO55_01395	rimM	WP_021689197.1	ribosome maturation factor RimM	492	-0.214348	-1.16018	0.217134	-0.98717	0.323559	0.986783	243.91	261.17	233.8	220.43	346.49	316.48
EGO55_01400	rpsP	WP_021689198.1	30S ribosomal protein S16	474	-0.0984763	-1.07064	0.188961	-0.521147	0.602264	0.996428	447.86	497.66	519.85	426.7	538.32	539.89
EGO55_01405	ffh	WP_021689199.1	signal recognition particle protein	1461	-0.272273	-1.20771	0.183314	-1.48528	0.13747	0.831751	103.79	95.94	119.88	144.04	138.58	95.41
EGO55_01415		WP_021689200.1	FYDLN acid domain-containing protein	321	-0.887463	-1.84992	0.255364	-3.47529	0.000510298	0.0345075	98.94	57.17	65.53	162.3	93.07	120.03
EGO55_01420	aroA	WP_040715081.1	3-phosphoshikimate 1-carboxyvinyltransferase	1329	-0.0422581	-1.02972	0.183324	-0.23051	0.817695	0.996428	117.44	115.18	135.82	107.57	145.59	132.48
EGO55_01425		WP_021689202.1	hypothetical protein	249	0.102067	1.07331	0.243489	0.419187	0.67508		72.26	76.07	89	63.95	109.82	96.71
EGO55_01430	cmk	WP_021689203.1	(d)CMP kinase	627	0.0206344	1.01441	0.197917	0.104258	0.916965	0.996428	63.56	55.09	74.99	54.73	74.94	65.94
EGO55_01435		WP_021689204.1	putative sulfate exporter family transporter	1035	-1.99492	-3.98594	0.675099	-2.955	0.00312667	0.118931	16.26	32.6	20.17	39.51	166.23	67.88
EGO55_01440		WP_021689205.1	LysR substrate-binding domain-containing protein	870	-0.180853	-1.13355	0.200572	-0.901684	0.367225	0.996428	25.82	22.4	29.16	29.65	30.45	31.22
EGO55_01445		WP_021689206.1	DUF308 domain-containing protein	561	0.461518	1.37699	0.239932	1.92353	0.054413	0.595219	121.47	93.95	165.35	131.81	90.38	65.19
EGO55_01450	rpsA	WP_040715082.1	30S ribosomal protein S1	1707	-0.0486343	-1.03429	0.187764	-0.259018	0.795622	0.996428	2365.86	2224.24	2084.99	1995.51	2377.63	2661.87
EGO55_01455		WP_021689208.1	2-hydroxyacid dehydrogenase	972	0.385337	1.30616	0.18338	2.1013	0.0356147	0.496067	43.5	45.92	59.08	41.33	37.35	41.51
EGO55_01460		WP_021689209.1	ATP synthase subunit B	585	-0.433067	-1.3501	0.26042	-1.66295	0.0963217	0.701362	731.15	720.51	753.24	602.35	1150.05	1285.84
EGO55_01465		WP_021689210.1	ATP synthase subunit B	495	-0.196884	-1.14622	0.227268	-0.866306	0.386322	0.996428	1170.85	1244.5	1260.88	987.41	1676.06	1664.92
EGO55_01470		WP_021689211.1	F0F1 ATP synthase subunit C	228	-0.0667564	-1.04736	0.209195	-0.319111	0.749643	0.996428	2252.45	2325.3	2908.3	2136.56	3094.13	2594.48
EGO55_01475		WP_210766617.1	F0F1 ATP synthase subunit A	795	-0.0303444	-1.02126	0.171874	-0.17655	0.859862	0.996428	803.15	629.68	854.3	721.39	829.16	756.58
EGO55_01480		WP_021689213.1	AtpZ/AtpI family protein	318	-0.578915	-1.49373	0.170255	-3.40027	0.000673185	0.0401667	895.15	791.14	856.19	1194.41	1316.58	1528.36
EGO55_01485		WP_021689214.1	DUF1318 domain-containing protein	387	-0.112765	-1.0813	0.197806	-0.570081	0.568623	0.996428	512.14	500.26	630.14	687.83	515.09	480.38
EGO55_01490		WP_021689215.1	YnbE family lipoprotein	201	-0.122699	-1.08877	0.204579	-0.599765	0.548663	0.996428	1742.15	1270.8	1615.97	2352.7	1626.97	1232.22
EGO55_01495		WP_124916670.1	YdbH domain-containing protein	1164	0.0380114	1.0267	0.171906	0.221117	0.825001	0.996428	105.07	93.52	80.59	98.15	88.13	95.44
EGO55_01500		WP_124916671.1	hypothetical protein	2061	-0.00794109	-1.00552	0.16674	-0.0476256	0.962015	0.996428	118.72	110.6	102.92	132.3	110.41	104.32
EGO55_01505	radC	WP_021689217.1	DNA repair protein RadC	693	-0.0933937	-1.06688	0.199321	-0.468558	0.639386	0.996428	62.28	45.12	48.71	66.93	54.16	43.97
EGO55_01510		WP_021689218.1	NRDE family protein	750	-0.0125472	-1.00873	0.218977	-0.0572989	0.954307	0.996428	22.41	19.74	32.45	25.36	26.99	23.71
EGO55_01515	purB	WP_021689219.1	adenylosuccinate lyase	1311	0.250862	1.18992	0.199966	1.25452	0.209653	0.9289	282	267.82	401.51	244.22	288.39	276.28
EGO55_01520		WP_021689220.1	hypothetical protein	366	0.231081	1.17371	0.167771	1.37736	0.168401	0.894316	737.59	652.43	804.47	692.32	627.83	514.01
EGO55_01525	pyrF	WP_021689221.1	orotidine-5'-phosphate decarboxylase	675	0.211835	1.15816	0.173083	1.2239	0.220991	0.934461	265.68	264.32	314.4	235.71	264.89	248.89
EGO55_01530		WP_021689222.1	SIMPL domain-containing protein	753	0.152412	1.11143	0.211795	0.719624	0.471757	0.996428	283.29	183.12	233.21	285.04	198.67	157.58
EGO55_01535		WP_156915564.1	hypothetical protein	624	-0.165974	-1.12192	0.29709	-0.558666	0.576389		11.81	15.6	11	10.27	19.34	12.61
EGO55_01540		WP_021689224.1	phosphoribosylanthranilate isomerase	642	0.135461	1.09844	0.215648	0.628157	0.529901	0.996428	105.72	81.38	77.85	81.1	93.86	60.23
EGO55_01545		WP_021689225.1	hypothetical protein	468	0.0565017	1.03994	0.21929	0.257657	0.796672	0.996428	2786.85	2379.44	2233.39	3205.29	2040.78	1833.03
EGO55_01550	trpB	WP_021689226.1	tryptophan synthase subunit beta	1245	-0.00325636	-1.00226	0.199231	-0.0163446	0.986959	0.99778	339.69	302.05	325.01	266.38	360.02	373.22
EGO55_01555	trpA	WP_021689227.1	tryptophan synthase subunit alpha	792	0.173779	1.12801	0.202092	0.859901	0.389844	0.996428	257.8	256.55	289.1	189.91	264.55	269.48
EGO55_01560	accD		acetyl-CoA carboxylase%2C carboxyltransferase subunit beta	819	0.143666	1.10471	0.197926	0.725854	0.467928	0.996428	429.04	396.56	420.82	310.85	402.72	441.38
EGO55_01570		WP_021689230.1	hypothetical protein	1710	0.379615	1.30099	0.174223	2.17891	0.0293383	0.446383	129.17	138.71	163.31	124.88	105.97	111.96
EGO55_01575		WP_021689231.1	rRNA pseudouridine synthase	846	-0.213154	-1.15922	0.19769	-1.07822	0.280935	0.967747	67.55	48.4	68.77	68.71	73.03	75.94
EGO55_01580	rsmD	WP_021689232.1	16S rRNA (guanine(966)-N(2))-methyltransferase RsmD	543	0.0752879	1.05357	0.219594	0.34285	0.731711	0.996428	40.63	44.21	51.72	34.53	42.32	53.09
EGO55_01585		WP_021689233.1	MFS transporter	1293	0.0398855	1.02803	0.167856	0.237618	0.812178	0.996428	90.76	85.64	89.74	88.86	97.2	77.47
EGO55_01590		WP_021689234.1	hypothetical protein	363	-0.30433	-1.23484	0.330861	-0.91981	0.357672	0.996428	195.09	112.26	226.4	332.94	193.07	110.21
EGO55_01595		WP_021689235.1	UvrD-helicase domain-containing protein	2334	-0.0525588	-1.0371	0.175207	-0.299981	0.764192	0.996428	43.45	42.77	44.28	46.28	41.71	49.46
EGO55_01600		WP_021689236.1	DEAD/DEAH box helicase	1434	-0.367068	-1.28973	0.242409	-1.51425	0.129962	0.813935	279.69	284.62	201.97	244.39	393.27	382.39
EGO55_01605		WP_021689237.1	hypothetical protein	567	-0.151867	-1.11101	0.221288	-0.686287	0.492532	0.996428	285.47	223.76	245.45	389.83	254.38	192.05
EGO55_01610		WP_021689238.1	FAD-binding oxidoreductase	1470	-0.00199846	-1.00139	0.171665	-0.0116416	0.990712	0.998447	83.88	77.32	88.85	73.42	90.23	84.32
EGO55_01615		WP_021689239.1	SapC family protein	774	-0.00780718	-1.00543	0.168286	-0.0463923	0.962998	0.996428	744.39	727.89	792.86	698.16	778.15	831.91
EGO55_01620		WP_021689240.1	N-formylglutamate amidohydrolase	951	0.0374336	1.02629	0.194631	0.192331	0.847483	0.996428	56.55	65.52	77.32	68.27	60.15	67.28
EGO55_01625		WP_021689241.1	response regulator	375	0.238667	1.1799	0.221518	1.07742	0.281293	0.967747	80.13	65.11	105.2	82.42	82.81	59.3
EGO55_01635		WP_021689242.1	NADP-dependent isocitrate dehydrogenase	1224	0.201459	1.14986	0.185095	1.08841	0.276413	0.966838	3256.96	3613.25	3997.45	2840.68	3438.45	3448.01
EGO55_01640		WP_021689243.1	bifunctional GNAT family N-acetyltransferase/carbon-nitrogen hydrolase family protein	1614	0.0773553	1.05508	0.164608	0.469935	0.638401	0.996428	61.97	61.98	71.96	60.48	62.25	56.36
EGO55_01645		WP_021689244.1	cation:proton antiporter	1770	0.133394	1.09687	0.158786	0.840086	0.40086	0.996428	105.11	97.28	96.31	96.92	93.35	91.51
EGO55_01650		WP_021689245.1	sulfurtransferase	858	-0.257002	-1.19499	0.209415	-1.22724	0.219734	0.934461	43.72	49.08	40.2	54.04	51.97	60.94
EGO55_01655	alaS	WP_021689246.1	alanine--tRNA ligase	2667	0.0184005	1.01284	0.18175	0.10124	0.91936	0.996428	260.24	234.01	246.93	211.91	282.17	258.39
EGO55_01660		WP_021689247.1	class I SAM-dependent methyltransferase	828	0.160799	1.11791	0.204214	0.787404	0.431046	0.996428	30.76	28.14	40.17	35.46	29.19	22.29
EGO55_01665	recA	WP_210766621.1	recombinase RecA	1026	-0.0256725	-1.01795	0.17724	-0.144846	0.884832	0.996428	333.1	316.15	336.94	344.35	294.52	386.66
EGO55_01670		WP_021689249.1	response regulator	2463	-0.037894	-1.02661	0.188493	-0.201036	0.84067	0.996428	126.12	123.29	115.54	117.09	122.95	147.72
EGO55_01675		WP_040715089.1	DUF2062 domain-containing protein	564	0.0704455	1.05004	0.166548	0.422974	0.672314	0.996428	213.8	205.57	211.79	203.99	215.18	200.2
EGO55_01680	smpB	WP_021689251.1	SsrA-binding protein SmpB	483	-0.0868191	-1.06203	0.181655	-0.477934	0.632697	0.996428	202.3	183.19	192.27	196.19	237.63	196.87
EGO55_01685	dapA	WP_021689252.1	4-hydroxy-tetrahydrodipicolinate synthase	882	0.0275774	1.0193	0.185739	0.148474	0.881969	0.996428	238.37	223.48	258.15	196.04	242.34	273.73
EGO55_01690		WP_040715025.1	lytic transglycosylase domain-containing protein	1971	0.236704	1.1783	0.159735	1.48186	0.138379	0.831751	315.3	315.36	337.01	312.66	262.22	279.59
EGO55_01695		WP_021689254.1	GreA/GreB family elongation factor	492	0.108646	1.07822	0.23167	0.46897	0.639091	0.996428	224.44	295.6	248.3	198.11	240.92	300.21
EGO55_01700		WP_021689255.1	DUF4169 family protein	195	-0.107545	-1.07739	0.254105	-0.42323	0.672128	0.996428	262.76	176.42	185.19	201.35	270.18	327.5
EGO55_01705		WP_021689256.1	hypothetical protein	204	-0.227614	-1.1709	0.271011	-0.83987	0.400981		98.59	87.3	90.58	87.19	92.61	123.35
EGO55_01710		WP_021689257.1	nuclear transport factor 2 family protein	408	-0.0501827	-1.0354	0.181285	-0.276816	0.781921	0.996428	145.19	135.36	144.5	144.12	152.81	150.96
EGO55_01715		WP_021689258.1	hypothetical protein	534	-0.141809	-1.10329	0.220839	-0.642137	0.520784	0.996428	60.81	53.19	40.5	47.24	63.73	53.42
EGO55_01720		WP_021689259.1	outer membrane beta-barrel protein	657	-0.0455004	-1.03204	0.182163	-0.249778	0.802759	0.996428	1575.27	1466.65	1330.46	1845.85	1454.11	1301.11
EGO55_01725	rlmN	WP_021689260.1	23S rRNA (adenine(2503)-C(2))-methyltransferase RlmN	1260	0.01966	1.01372	0.18769	0.104747	0.916576	0.996428	244.61	229.59	222.99	199.87	245.42	258.32
EGO55_01730		WP_021689261.1	glycine zipper 2TM domain-containing protein	456	0.0578663	1.04093	0.169205	0.341989	0.732359	0.996428	3979.02	3816.17	3884.63	4176.08	3313.64	3546.39
EGO55_01735		WP_021689262.1	MOSC domain-containing protein	648	-0.258921	-1.19658	0.185547	-1.39544	0.162882	0.883688	414.82	367.85	307.84	522.08	454.79	407.12
EGO55_01740		WP_021689263.1	SDR family oxidoreductase	765	0.0462184	1.03255	0.184816	0.250078	0.802527	0.996428	84.5	86.98	100.52	96.03	88.13	101.14
EGO55_01745		WP_021689264.1	class I SAM-dependent methyltransferase	1272	0.129375	1.09382	0.179094	0.722384	0.470058	0.996428	227.18	235.45	265.51	223.88	208.63	253.76
EGO55_01750		WP_021689265.1	argininosuccinate synthase	1224	0.018451	1.01287	0.205218	0.0899092	0.928359	0.996428	151.4	123.69	205.55	157.78	170.9	157.23
EGO55_01760		WP_040715092.1	septal ring lytic transglycosylase RlpA family protein	387	-0.0232344	-1.01624	0.17164	-0.135367	0.892322	0.996428	710.59	498.9	643.87	643.52	714.74	529.63
EGO55_01765		WP_021689268.1	hypothetical protein	1632	-0.242917	-1.18338	0.194428	-1.24939	0.211522	0.9289	58.31	47.44	56.33	78.25	54.35	81.08
EGO55_01770		WP_021689269.1	hypothetical protein	594	-0.247243	-1.18694	0.218821	-1.12988	0.258525	0.958501	286.66	213.59	316.97	441.15	268.61	265.45
EGO55_01775	uvrA	WP_021689270.1	excinuclease ABC subunit UvrA	2907	0.0440415	1.031	0.179035	0.245994	0.805686	0.996428	105.97	101.68	112.15	98.53	99.58	119.95
EGO55_01780		WP_021689271.1	hypothetical protein	402	0.14749	1.10764	0.190528	0.77411	0.438866	0.996428	546.89	505.57	717.02	608.67	498.81	498.56
EGO55_01785		WP_021689272.1	hypothetical protein	660	0.0224081	1.01565	0.198319	0.11299	0.910038	0.996428	53.41	36.8	50.58	43.97	57.07	41.08
EGO55_01790		WP_084619906.1	META domain-containing protein	534	-0.169116	-1.12437	0.173772	-0.973205	0.330451	0.991341	99.51	100.13	99.59	120.65	115.5	117.02
EGO55_01795		WP_040715026.1	hypothetical protein	963	0.249601	1.18888	0.196091	1.27289	0.203059	0.921867	76	79.63	72.01	73.12	48.83	68.68
EGO55_01800		WP_124916672.1	hypothetical protein	309	-0.3956	-1.31549	0.571744	-0.691918	0.488989		5.73	5.93	3.6	6.8	5.68	3.17
EGO55_01805		WP_021689275.1	sulfite exporter TauE/SafE family protein	789	0.0438918	1.03089	0.17332	0.253242	0.800082	0.996428	80.43	67.89	80.29	82.85	74.39	67.02
EGO55_01810		WP_021689276.1	DinB family protein	510	-0.039239	-1.02757	0.22135	-0.177271	0.859295	0.996428	55.71	53.29	69.51	71.69	60.97	43.44
EGO55_01815		WP_021689277.1	DUF3147 family protein	351	0.315069	1.24407	0.223631	1.40888	0.15887		38.39	33.67	41.19	43.57	28.96	31.27
EGO55_01820		WP_021689278.1	DUF1275 domain-containing protein	648	-0.179425	-1.13243	0.178565	-1.00482	0.314984	0.977637	76.7	62.64	68.8	87.65	75.52	74.66
EGO55_01825	sugE	WP_021689279.1	quaternary ammonium compound efflux SMR transporter SugE	321	-0.281673	-1.2156	0.292879	-0.961738	0.336181	0.996428	185.51	140.85	182.61	297.7	180.92	117.27
EGO55_01830		WP_021689280.1	nuclear transport factor 2 family protein	426	-0.154631	-1.11314	0.281083	-0.550126	0.582233		14.56	13.73	14.38	17.08	12.89	15.91
EGO55_01835		WP_040715027.1	DUF3597 domain-containing protein	399	0.156426	1.11452	0.201538	0.776159	0.437655	0.996428	407.65	379.76	547.98	501.06	355.07	347.48
EGO55_01840		WP_021689282.1	DUF937 domain-containing protein	567	0.0939617	1.0673	0.171326	0.548439	0.58339	0.996428	284.43	282.62	337.05	324.92	261.2	270.82
EGO55_01845	secA	WP_021689283.1	preprotein translocase subunit SecA	2766	-0.178031	-1.13134	0.227208	-0.783559	0.433299	0.996428	147.86	130.23	96.94	115.92	148.87	171.83
EGO55_01850		WP_021689284.1	hypothetical protein	267	-0.0933467	-1.06684	0.235406	-0.396534	0.691711		53.82	57.07	52.68	50.47	66.13	80.98
EGO55_01860	argJ	WP_021689286.1	bifunctional glutamate N-acetyltransferase/amino-acid acetyltransferase ArgJ	1227	-0.0656881	-1.04658	0.209248	-0.313925	0.753578	0.996428	84.26	66.73	79.72	65.69	88.75	91.04
EGO55_01865		WP_021689287.1	inositol-1-monophosphatase	810	-0.287701	-1.22069	0.253408	-1.13532	0.25624	0.958501	31.39	29.89	29.64	27.05	40.25	51.48
EGO55_01870	trxA	WP_021689288.1	thioredoxin	321	-0.383162	-1.3042	0.18976	-2.0192	0.0434667	0.547506	154.76	158.25	166.29	208.33	219.64	229.75
EGO55_01875	addA	WP_021689289.1	double-strand break repair helicase AddA	3516	0.0539559	1.03811	0.217161	0.248461	0.803778	0.996428	84.73	81.97	60.43	69.85	66.08	90.74
EGO55_01880	addB	WP_021689290.1	double-strand break repair protein AddB	3000	-0.0586783	-1.04151	0.20656	-0.284074	0.776354	0.996428	79.26	81.21	64.91	70.6	78.33	93.55
EGO55_01885		WP_021689291.1	nucleotidyltransferase family protein	717	0.0994384	1.07136	0.226273	0.439461	0.660327	0.996428	131.63	139.42	145.49	100.18	135.35	162.38
EGO55_01890		WP_040715028.1	phosphotransferase	984	-0.0671517	-1.04765	0.206295	-0.325513	0.744793	0.996428	99.2	108.28	104.82	98.01	106.05	135.31
EGO55_01895	tsaE	WP_021689293.1	tRNA (adenosine(37)-N6)-threonylcarbamoyltransferase complex ATPase subunit type 1 TsaE	444	-0.0751229	-1.05345	0.228887	-0.328209	0.742753	0.996428	69.04	72.23	72.08	63.87	84.55	90.54
EGO55_01900		WP_021689294.1	PAS domain-containing sensor histidine kinase	2343	-0.00670544	-1.00466	0.19551	-0.0342972	0.97264	0.996428	153.58	139.2	123.2	123.58	145.77	164.44
EGO55_01905	ahcY	WP_021689295.1	adenosylhomocysteinase	1416	0.180037	1.13291	0.172292	1.04495	0.296044	0.972047	515.88	448.6	524.97	396.19	447.9	490.62
EGO55_01910		WP_021689296.1	peroxiredoxin	480	-0.337309	-1.2634	0.200228	-1.68462	0.0920615	0.700358	1086.65	1331.17	1103.41	1232.56	1493.7	1684.1
EGO55_01915	folE	WP_021689297.1	GTP cyclohydrolase I FolE	609	-0.221909	-1.16628	0.174522	-1.27153	0.203542	0.921867	129.3	115.8	123.13	141.43	146.44	158.55
EGO55_01920		WP_210766622.1	helix-turn-helix domain-containing protein	762	-0.0118113	-1.00822	0.229029	-0.0515711	0.95887	0.996428	24.16	25.52	26.16	37.12	28.44	18.28
EGO55_01925		WP_021689299.1	Lrp/AsnC family transcriptional regulator	462	-0.450939	-1.36693	0.228265	-1.97551	0.0482106	0.561247	17.91	26.17	37.29	47.78	35.65	27.81
EGO55_01930		WP_021689300.1	hypothetical protein	528	-0.557906	-1.47213	0.252352	-2.21082	0.027048	0.433084	24.44	13.38	20.07	52.14	24.04	32.57
EGO55_01935		WP_021689301.1	TonB-dependent receptor plug domain-containing protein	216	-0.473955	-1.38891	0.281951	-1.68099	0.0927658		9.74	9.71	9.8	22.74	18.93	13.95
EGO55_01945		WP_052023634.1	(deoxy)nucleoside triphosphate pyrophosphohydrolase	465	-0.425766	-1.34329	0.237282	-1.79435	0.0727575	0.657737	32.11	29.02	27.19	53.33	44.56	31.09
EGO55_01950		WP_021689303.1	Flp family type IVb pilin	198	-0.725033	-1.65294	0.25844	-2.80543	0.00502499		81.07	140.77	38.69	79.37	105.57	70.33
EGO55_01955		WP_210766623.1	Flp family type IVb pilin	180	-0.548579	-1.46264	0.232649	-2.35797	0.0183753	0.385963	1110.01	2754.19	1098.9	1251.73	2462.09	1919.33
EGO55_01960		WP_021689305.1	M48 family metalloprotease	1488	-0.0281424	-1.0197	0.215055	-0.130862	0.895885	0.996428	159.64	139.98	203.61	236.34	159.01	127.54
EGO55_01965		WP_021689306.1	acetyl-CoA carboxylase carboxyltransferase subunit alpha	975	0.0300345	1.02104	0.196152	0.153119	0.878305	0.996428	307.63	306.46	295.99	247.74	314.82	341.21
EGO55_01970		WP_021689307.1	tyrosine recombinase	849	0.0806771	1.05751	0.180211	0.447681	0.654384	0.996428	79.6	85.54	79.35	77.51	81.8	82.74
EGO55_01975		WP_021689308.1	hypothetical protein	1893	0.103301	1.07423	0.163945	0.630096	0.528632	0.996428	178.46	173.64	198.06	171.25	169.43	186.94
EGO55_01980		WP_021689309.1	shikimate kinase	570	-0.11034	-1.07948	0.18025	-0.612151	0.540438	0.996428	141.25	121.72	110.64	142.57	146.17	127.37
EGO55_01985	aroB	WP_021689310.1	3-dehydroquinate synthase	1107	0.023885	1.01669	0.187932	0.127094	0.898866	0.996428	153.55	133.79	144.59	124.95	147.22	162.19
EGO55_01990		WP_021689311.1	tRNA-binding protein	372	-0.186149	-1.13772	0.230433	-0.807824	0.419192	0.996428	722.07	819.33	594.53	638.01	943.33	910.58
EGO55_01995		WP_021689312.1	acetyl/propionyl/methylcrotonyl-CoA carboxylase subunit alpha	2022	0.0442109	1.03112	0.189281	0.233573	0.815317	0.996428	1324.94	1450.27	1386.85	1189.76	1437.16	1524.79
EGO55_02000	bioB	WP_021689313.1	biotin synthase BioB	1038	-0.172103	-1.1267	0.227701	-0.75583	0.449751	0.996428	615.05	636.92	701.37	538.36	812.27	915.13
EGO55_02005	scpA	WP_021689314.1	methylmalonyl-CoA mutase	2175	0.0733968	1.05219	0.232123	0.316198	0.751852	0.996428	828.64	990.36	1303.2	781.22	1128.71	1142.69
EGO55_02010		WP_021689315.1	enoyl-CoA hydratase-related protein	789	0.131068	1.0951	0.250546	0.52313	0.600884	0.996428	562.1	679.3	995.83	519.04	770.44	769.76
EGO55_02015	mce	WP_021689316.1	methylmalonyl-CoA epimerase	438	0.142115	1.10352	0.246967	0.575442	0.564993	0.996428	613.82	755.89	1188.23	625.8	861.59	865.8
EGO55_02020		WP_021689317.1	acyl-CoA carboxylase subunit beta	1533	0.0707937	1.05029	0.186311	0.379977	0.703963	0.996428	847.79	830.13	1157.58	820.01	948.52	968.75
EGO55_02025		WP_021689318.1	helix-turn-helix transcriptional regulator	1413	-0.0320203	-1.02244	0.188466	-0.169899	0.865089	0.996428	34.6	41.28	32.5	36.32	37.2	37.29
EGO55_02030	gorA	WP_021689319.1	glutathione-disulfide reductase	1347	-0.0236335	-1.01652	0.170068	-0.138965	0.889478	0.996428	104.28	97.8	100.47	97.57	107.93	110.23
EGO55_02035	pgi	WP_021689320.1	glucose-6-phosphate isomerase	1530	0.221938	1.1663	0.17427	1.27352	0.202832	0.921867	122.4	137.86	153.1	129.16	111.08	123.23
EGO55_02040	lepB	WP_040715098.1	signal peptidase I	837	0.0943729	1.0676	0.174421	0.541063	0.588464	0.996428	186.68	191.98	218.94	180.6	192.69	205.37
EGO55_02045	rnc	WP_219730891.1	ribonuclease III	684	0.0358028	1.02513	0.226176	0.158296	0.874223	0.996428	66.52	82.18	72.41	61.48	78.93	92.47
EGO55_02050	era	WP_021689323.1	GTPase Era	903	-0.0214877	-1.01501	0.201406	-0.106689	0.915036	0.996428	184.54	202.14	176.39	168.27	191.17	234.06
EGO55_02055	topA	WP_021689324.1	type I DNA topoisomerase	2586	-0.065008	-1.04609	0.207385	-0.313465	0.753928	0.996428	163.33	195.45	172.68	160.76	181.45	226.68
EGO55_02060		WP_021689325.1	hypothetical protein	672	0.204686	1.15244	0.218119	0.938417	0.34803	0.996428	78.07	76.32	81.1	89.68	63.8	48.72
EGO55_02065		WP_021689326.1	hypothetical protein	705	0.372183	1.29431	0.197331	1.88608	0.0592843	0.599654	43.46	37.46	39.99	32.33	27.88	34.85
EGO55_02070	dprA	WP_021689327.1	DNA-processing protein DprA	1089	0.103147	1.07411	0.18593	0.554764	0.579056	0.996428	37.84	36.12	32.52	36.37	31.65	32.93
EGO55_02075	plsY	WP_021689328.1	glycerol-3-phosphate 1-O-acyltransferase PlsY	582	0.218941	1.16388	0.18187	1.20383	0.228655	0.945375	200.07	150.34	161.24	163.4	157.91	125.45
EGO55_02080	murI	WP_021689329.1	glutamate racemase	804	0.203484	1.15148	0.195692	1.03982	0.298425	0.972047	36.56	30.45	36.06	30.99	32.99	28.25
EGO55_02085	hemA	WP_021689330.1	5-aminolevulinate synthase	1221	0.14793	1.10798	0.173598	0.852143	0.394135	0.996428	210.04	157.6	236.32	175.21	183.17	163.54
EGO55_02090		WP_210766624.1	GGDEF domain-containing protein	951	0.0104543	1.00727	0.174293	0.0599812	0.952171	0.996428	444.12	357.25	436.1	520.13	410.32	364.09
EGO55_02095		WP_235694116.1	helix-turn-helix domain-containing protein	567	0.135794	1.0987	0.198794	0.683092	0.494548	0.996428	66.43	89.02	81.11	75.96	78.31	65.54
EGO55_02100		WP_021689333.1	type III PLP-dependent enzyme	1206	-0.0583857	-1.0413	0.289695	-0.201542	0.840275	0.996428	596.78	331.76	510.55	759.76	466.81	259.5
EGO55_02105		WP_021689334.1	carboxynorspermidine decarboxylase	1200	-0.105392	-1.07579	0.203758	-0.517241	0.604988	0.996428	77.79	81.43	87.58	71.91	98.49	101.91
EGO55_02110		WP_021689335.1	DMT family protein	351	0.0500231	1.03528	0.273202	0.183099	0.85472	0.996428	65.09	90.24	123.37	72.12	122.63	105.4
EGO55_02115		WP_040715031.1	saccharopine dehydrogenase family protein	1212	0.0988798	1.07094	0.195194	0.506573	0.612455	0.996428	245.77	234.03	335.09	232.78	291.81	254.18
EGO55_02120	trxB	WP_040715101.1	thioredoxin-disulfide reductase	978	-0.020971	-1.01464	0.192046	-0.109198	0.913046	0.996428	289.38	263.34	283.47	247.53	349.38	265.32
EGO55_02125		WP_021689338.1	alpha/beta hydrolase	870	0.0973719	1.06982	0.177667	0.548058	0.583652	0.996428	265.71	230.12	260.32	222.77	228.78	265.26
EGO55_02130		WP_021689339.1	trehalose-6-phosphate synthase	1401	0.170398	1.12537	0.182694	0.932696	0.350977	0.996428	116.98	124.18	102.47	100.96	102.22	112.62
EGO55_02135		WP_021689340.1	glycoside hydrolase family 15 protein	1824	0.329956	1.25698	0.174583	1.88997	0.0587625	0.599654	118.11	136.54	138.59	109.45	103.62	113.46
EGO55_02140	otsB	WP_210766626.1	trehalose-phosphatase	726	-0.120064	-1.08678	0.174183	-0.689297	0.490636	0.996428	119.48	120.38	123.05	141.76	149.99	125.91
EGO55_02145		WP_040715032.1	cysteine hydrolase	621	-0.393043	-1.31316	0.243391	-1.61487	0.10634	0.738793	34.47	31.18	18.12	33.46	41.34	38.82
EGO55_02150	metK	WP_021689343.1	methionine adenosyltransferase	1218	0.0767895	1.05467	0.186917	0.410821	0.681204	0.996428	552.84	597.79	648.02	499.41	575.84	639.44
EGO55_02155	lnt	WP_021689344.1	apolipoprotein N-acyltransferase	1575	-0.0104817	-1.00729	0.176733	-0.059308	0.952707	0.996428	216.22	186.51	181.02	190.53	202.22	215.47
EGO55_02160		WP_021689345.1	DUF4167 domain-containing protein	717	-0.136578	-1.09929	0.220433	-0.619588	0.535529	0.996428	1013.88	792.25	585.73	761.76	901.78	981.15
EGO55_02165	prmC	WP_040715033.1	peptide chain release factor N(5)-glutamine methyltransferase	852	0.052881	1.03733	0.208269	0.253907	0.799567	0.996428	30.36	34.88	32.48	27.2	35.28	28.38
EGO55_02170	prfA	WP_021689347.1	peptide chain release factor 1	1071	-0.0672774	-1.04774	0.205673	-0.327109	0.743585	0.996428	68.37	67.27	72.3	58.54	84.57	81.37
EGO55_02175	hisS	WP_021689348.1	histidine--tRNA ligase	1239	0.0894068	1.06393	0.197592	0.452481	0.650923	0.996428	114.33	94.25	122.94	88.45	118.35	111.38
EGO55_02180	ppa	WP_021689349.1	inorganic diphosphatase	540	-0.246753	-1.18653	0.17869	-1.38091	0.167308	0.891244	246.14	238.27	320.3	323.17	309.56	314.02
EGO55_02185		WP_021689350.1	metallopeptidase TldD-related protein	1347	0.0539327	1.03809	0.17653	0.305516	0.759973	0.996428	93.46	92.01	96.98	82.89	91.93	101.6
EGO55_02190		WP_021689351.1	hypothetical protein	393	0.0575864	1.04072	0.24409	0.235923	0.813492	0.996428	85.68	86.32	107.82	124.23	93.73	58.98
EGO55_02195	lptB	WP_021689352.1	LPS export ABC transporter ATP-binding protein	768	-0.0333692	-1.0234	0.16387	-0.203633	0.838641	0.996428	135.04	144.89	159.56	153.74	156.97	146.49
EGO55_02200	rpoN	WP_021689353.1	RNA polymerase factor sigma-54	1482	-0.00826831	-1.00575	0.197429	-0.0418799	0.966594	0.996428	33.69	37.52	35.3	33.34	38.21	43.79
EGO55_02205		WP_021689354.1	response regulator transcription factor	696	-0.0429357	-1.03021	0.201175	-0.213424	0.830996	0.996428	323.52	283.12	289.12	411.32	299.46	241.09
EGO55_02210		WP_021689355.1	SDR family oxidoreductase	801	0.0449632	1.03166	0.19058	0.235928	0.813489	0.996428	37.08	39.9	45.49	42.24	39.64	42.34
EGO55_02215		WP_021689356.1	TetR/AcrR family transcriptional regulator	663	0.0212527	1.01484	0.219952	0.0966241	0.923025		26.76	24.98	25.36	27.84	26.5	22.41
EGO55_02220		WP_021689357.1	carboxymuconolactone decarboxylase family protein	561	-0.10196	-1.07323	0.206019	-0.494904	0.620668	0.996428	51.81	46.4	49.58	66.96	48.42	46.12
EGO55_02225		WP_021689358.1	alpha/beta hydrolase	975	-0.089745	-1.06418	0.271337	-0.330751	0.740832		12.27	8.88	14.01	17.51	13.89	9.91
EGO55_02230		WP_021689359.1	glucose 1-dehydrogenase	789	-0.330791	-1.2577	0.234866	-1.40843	0.159005	0.881333	23.72	21.32	18.85	35.09	24.25	21.37
EGO55_02235		WP_021689360.1	glucose 1-dehydrogenase	789	-0.264537	-1.20125	0.215094	-1.22987	0.218745	0.934461	42.14	42.64	32.59	53.04	37.46	52.14
EGO55_02240		WP_210766628.1	MFS transporter	1248	-0.211174	-1.15763	0.193051	-1.09388	0.274009	0.966174	23.99	26.93	30.85	38.33	30.24	29.12
EGO55_02245		WP_021689362.1	nuclear transport factor 2 family protein	537	-0.190989	-1.14155	0.166539	-1.14681	0.25146	0.958501	362.05	341.82	381.99	395.36	382.65	439.81
EGO55_02250		WP_021689363.1	nuclear transport factor 2 family protein	453	-0.0809907	-1.05774	0.220616	-0.367111	0.713536	0.996428	75.98	53.74	75	101.96	58.13	61.14
EGO55_02255		WP_021689364.1	SDR family oxidoreductase	747	-0.289482	-1.2222	0.23235	-1.24589	0.212805	0.9289	23.82	24.73	22.93	38.56	27.69	24.04
EGO55_02260		WP_021689365.1	aldo/keto reductase	969	0.0398137	1.02798	0.170757	0.233159	0.815638	0.996428	179.23	165.15	179.31	192.76	149.74	172.65
EGO55_02265		WP_021689366.1	TonB-dependent receptor	2394	-0.292605	-1.22485	0.243704	-1.20066	0.229884	0.946598	186.9	214.98	301.12	215.21	336.16	337.04
EGO55_02270		WP_021689367.1	acyl--CoA ligase	1593	-0.174758	-1.12877	0.198773	-0.879181	0.379303	0.996428	16.53	16.79	14.92	22.08	16.33	18.7
EGO55_02275		WP_021689368.1	EthD domain-containing protein	603	-0.0872413	-1.06234	0.216641	-0.402699	0.68717	0.996428	70.16	64.82	67.07	83.62	72.42	50.43
EGO55_02280	meaB	WP_021689369.1	methylmalonyl Co-A mutase-associated GTPase MeaB	930	-0.000552824	-1.00038	0.237622	-0.00232649	0.998144		9.93	13.63	12.01	14.83	9.77	10.49
EGO55_02285		WP_021689370.1	cobalamin B12-binding domain-containing protein	429	-0.0889672	-1.06361	0.346114	-0.257046	0.797143		13.64	9.04	11.99	13.19	9.34	14.48
EGO55_02290		WP_021689371.1	methylmalonyl-CoA mutase family protein	1722	0.0353886	1.02483	0.22103	0.160108	0.872796	0.996428	17.74	16.56	16.49	23.26	15.9	13.04
EGO55_02295		WP_021689372.1	AraC family transcriptional regulator	870	0.0486469	1.03429	0.197913	0.245799	0.805838	0.996428	32.76	29.18	30.49	31.22	32.91	28.09
EGO55_02300		WP_021689373.1	TonB-dependent receptor plug domain-containing protein	2583	-0.153247	-1.11207	0.214126	-0.715684	0.474187	0.996428	30.09	27.12	27.7	43.73	29.22	23.19
EGO55_02305		WP_021689374.1	SDR family NAD(P)-dependent oxidoreductase	861	-0.106161	-1.07636	0.205228	-0.517281	0.60496	0.996428	167.44	186.05	169.95	177.4	159.13	230.83
EGO55_02310		WP_021689375.1	SDR family oxidoreductase	768	0.0324364	1.02274	0.227365	0.142662	0.886557	0.996428	148.68	142.25	105.83	131.09	101.58	160.95
EGO55_02315		WP_021689376.1	Rieske (2Fe-2S) protein	1083	0.539351	1.45332	0.198009	2.72387	0.00645211	0.196338	3269.13	3129.77	4290.56	2910.73	1998.95	2587.16
EGO55_02320		WP_021689377.1	LysR family transcriptional regulator	858	0.221579	1.16601	0.230813	0.959993	0.337059		17.17	13.41	20.82	16.18	14.71	13.87
EGO55_02325		WP_021689378.1	alcohol dehydrogenase catalytic domain-containing protein	1071	-0.0770274	-1.05484	0.180387	-0.427012	0.669371	0.996428	69.91	80.21	80.6	81.67	85.36	81.8
EGO55_02330		WP_124916674.1	nuclear transport factor 2 family protein	435	-0.304808	-1.23525	0.212758	-1.43266	0.151956	0.867547	56.58	63.45	63.91	91.29	73.1	62.22
EGO55_02335		WP_021689380.1	nuclear transport factor 2 family protein	399	-0.250787	-1.18986	0.227756	-1.10112	0.270843	0.961464	52.49	45.01	61.02	75.08	52.59	49.85
EGO55_02340		WP_021689381.1	FAD-dependent oxidoreductase	2115	0.146067	1.10655	0.249402	0.58567	0.558097	0.996428	44.84	55.86	89.76	51.13	62.29	62.87
EGO55_02345		WP_021689382.1	sugar phosphate isomerase/epimerase	819	0.0783621	1.05582	0.257616	0.304182	0.76099	0.996428	30.46	42.81	63.38	32.18	47.16	43.61
EGO55_02350		WP_021689383.1	SIMPL domain-containing protein	750	-0.0302141	-1.02116	0.195363	-0.154656	0.877092	0.996428	47.86	40.25	42	57.14	43.18	38.7
EGO55_02355		WP_040715112.1	WYL domain-containing protein	324	-0.251533	-1.19047	0.185722	-1.35435	0.175624	0.902439	211.63	212.53	215.46	251.01	252.37	281.71
EGO55_02360		WP_021689386.1	hypothetical protein	699	-0.11344	-1.0818	0.24971	-0.454289	0.649621	0.996428	35.46	32.53	35.35	48.53	41.07	23.26
EGO55_02365		WP_021689387.1	SDR family oxidoreductase	810	-0.150043	-1.1096	0.28162	-0.532788	0.594181		11.46	8.84	10.06	15.98	8.94	9.65
EGO55_02370		WP_021689388.1	hypothetical protein	1053	-0.507848	-1.42193	0.227475	-2.23255	0.0255787	0.421311	23.25	17.16	31.31	43.82	33.94	31.28
EGO55_02375		WP_021689389.1	NADP-dependent oxidoreductase	1125	-0.392829	-1.31297	0.227259	-1.72856	0.0838885	0.677116	13.49	12.38	13.07	20.74	13.37	17.89
EGO55_02380		WP_021689390.1	sulfotransferase	1176	0.243984	1.18426	0.194914	1.25176	0.210659	0.9289	202.32	206.22	279.61	211.69	172.81	214.61
EGO55_02385		WP_021689391.1	haloalkane dehalogenase	942	0.171587	1.1263	0.181792	0.943864	0.345239	0.996428	57.38	57.46	56.92	55.56	48.89	56.46
EGO55_02390		WP_021689392.1	SDR family oxidoreductase	789	-0.0171242	-1.01194	0.192626	-0.0888986	0.929162	0.996428	162.12	143.14	129.75	141.54	137.8	174.56
EGO55_02395		WP_021689393.1	SDR family NAD(P)-dependent oxidoreductase	855	0.0886877	1.0634	0.16472	0.538415	0.59029	0.996428	210.05	202.59	204.23	206.43	185.67	205.54
EGO55_02400		WP_021689394.1	alcohol dehydrogenase catalytic domain-containing protein	1029	0.171939	1.12657	0.191828	0.89632	0.370082	0.996428	152.46	161.09	146.23	126.26	137.3	161.24
EGO55_02405		WP_161566002.1	AraC family transcriptional regulator	885	-0.198307	-1.14735	0.172	-1.15295	0.24893	0.958501	181.92	194.58	176.34	238.94	231.08	186.92
EGO55_02410		WP_210766629.1	zinc-binding dehydrogenase	1041	0.0346994	1.02434	0.263379	0.131747	0.895185		12.38	9.77	14.14	16.92	9.38	10.3
EGO55_02415		WP_021689397.1	sulfotransferase	1260	0.0598361	1.04235	0.2054	0.291315	0.770811	0.996428	27.47	28	32.32	30.04	24.81	33.41
EGO55_02420		WP_021689398.1	DUF1214 domain-containing protein	1242	0.204523	1.15231	0.201851	1.01324	0.310945	0.977637	39.76	38.02	39.02	34.91	29.21	40.5
EGO55_02425		WP_021689399.1	glyoxalase	408	0.0498396	1.03515	0.258144	0.193069	0.846905		28.05	23.88	29.56	26.96	25.96	22.14
EGO55_02430		WP_021689400.1	sugar phosphate isomerase/epimerase	858	0.121551	1.0879	0.211446	0.574857	0.565388	0.996428	22.22	25.21	27.97	25.37	20.19	24.78
EGO55_02435		WP_021689401.1	Gfo/Idh/MocA family oxidoreductase	1131	0.0134131	1.00934	0.214901	0.0624156	0.950232	0.996428	58.81	59.11	51.97	53.7	47.41	71.06
EGO55_02440		WP_021689402.1	SDR family oxidoreductase	753	0.132028	1.09583	0.188222	0.701448	0.483024	0.996428	103.23	99.14	93.43	108.84	77.94	87.78
EGO55_02445		WP_021689403.1	SDR family NAD(P)-dependent oxidoreductase	795	0.0959044	1.06874	0.189538	0.50599	0.612863	0.996428	39.68	36.36	40.48	41.1	37.78	40.56
EGO55_02450		WP_021689404.1	SDR family oxidoreductase	765	0.0987329	1.07083	0.183361	0.538463	0.590258	0.996428	56.43	51.03	51.62	56.12	43.4	45.69
EGO55_02455		WP_021689405.1	MFS transporter	1317	-0.164399	-1.1207	0.196942	-0.834758	0.403854	0.996428	34.29	29.27	29.66	44.15	34.77	29.83
EGO55_02460		WP_021689406.1	LLM class flavin-dependent oxidoreductase	873	0.121105	1.08757	0.182368	0.664068	0.506647	0.996428	233.67	228.67	266.59	262.06	184.07	229.21
EGO55_02465	cofH	WP_124916675.1	5-amino-6-(D-ribitylamino)uracil--L-tyrosine 4-hydroxyphenyl transferase CofH	2409	-0.0314438	-1.02203	0.212029	-0.1483	0.882106	0.996428	89.09	99.22	88.42	91.25	81.93	122.29
EGO55_02470	npdG	WP_021689408.1	NADPH-dependent F420 reductase	675	0.00877084	1.0061	0.213085	0.0411613	0.967167	0.996428	262.01	302.3	266.51	248.69	249.86	349.28
EGO55_02475	cofE	WP_021689409.1	coenzyme F420-0:L-glutamate ligase	762	0.0133569	1.0093	0.242722	0.0550296	0.956115	0.996428	152.36	202.96	138.23	161.55	133.98	212.7
EGO55_02480	cofD	WP_021689410.1	2-phospho-L-lactate transferase	960	0.14814	1.10814	0.188733	0.784919	0.432501	0.996428	56.97	58.79	57.03	56.04	50.33	59.07
EGO55_02485	cofC	WP_021689411.1	2-phospho-L-lactate guanylyltransferase	633	-0.038428	-1.02699	0.238429	-0.161172	0.871958		24.76	22.8	21.81	30.22	19.42	21.61
EGO55_02490		WP_021689412.1	nuclear transport factor 2 family protein	495	-0.151672	-1.11086	0.185949	-0.815665	0.414692	0.996428	86.75	69.59	78.08	88.88	85.09	84.15
EGO55_02495		WP_124916676.1	hypothetical protein	240	-1.17572	-2.25905	0.94384	-1.24567	0.212884		6.65	0	3.38	9.1	0	6.38
EGO55_02500		WP_210766630.1	transglutaminase-like cysteine peptidase	912	0.0799035	1.05695	0.207419	0.385227	0.700069	0.996428	36.77	49.46	40.74	41.87	49.46	36.47
EGO55_02505		WP_021689414.1	HlyD family type I secretion periplasmic adaptor subunit	1311	-0.152041	-1.11114	0.249886	-0.608441	0.542895	0.996428	12.89	13.57	10.24	10.99	10.61	17.39
EGO55_02510		WP_021689415.1	cell wall hydrolase	1062	-0.029404	-1.02059	0.187573	-0.15676	0.875434	0.996428	39.05	35.15	33.38	40.09	38.47	39.34
EGO55_02515		WP_021689416.1	type I secretion system permease/ATPase	2142	0.025837	1.01807	0.210216	0.122907	0.902181	0.996428	13.85	13.55	12.09	12.53	12.99	15.52
EGO55_02520		WP_021689417.1	TolC family protein	1404	0.0545128	1.03851	0.182616	0.29851	0.765314	0.996428	36.5	36.27	31.78	40.23	32.2	32.95
EGO55_02525		WP_021689418.1	OmpA family protein	714	0.0627547	1.04446	0.231257	0.271363	0.786112	0.996428	29.22	24.59	29.19	32.52	21.65	24.03
EGO55_02530		WP_161566003.1	VCBS domain-containing protein	12939	-0.0927335	-1.06639	0.187588	-0.494347	0.621061	0.996428	17.47	15.93	16.31	21.9	16.76	13.6
EGO55_02535		WP_021689421.1	TonB-dependent receptor	2967	0.323938	1.25174	0.225063	1.43932	0.150059	0.863192	88.67	72.95	95.35	88.53	74.05	45.95
EGO55_02540		WP_021689422.1	helix-turn-helix transcriptional regulator	873	-0.121488	-1.08786	0.172551	-0.704066	0.481392	0.996428	65.36	67.37	68.22	81.59	75.19	77.79
EGO55_02545		WP_021689423.1	DUF1446 domain-containing protein	1818	-0.154845	-1.1133	0.230868	-0.670708	0.502407	0.996428	10.91	8.96	9.44	13.91	10.9	7.63
EGO55_02550		WP_021689424.1	Coq4 family protein	822	0.0394363	1.02771	0.206104	0.191341	0.848258	0.996428	42.38	36.02	48.13	55.84	40.16	34.84
EGO55_02560		WP_021689426.1	inorganic phosphate transporter	1002	0.0290631	1.02035	0.19009	0.152892	0.878484	0.996428	100.6	88.18	93.1	80.19	97.25	107.25
EGO55_02565		WP_021689427.1	TetR/AcrR family transcriptional regulator	591	-0.478685	-1.39347	0.228273	-2.09698	0.0359951	0.496067	52.83	45.92	47.78	97.06	68.33	53.66
EGO55_02570		WP_021689428.1	SDR family NAD(P)-dependent oxidoreductase	948	-0.227077	-1.17046	0.236327	-0.96086	0.336622	0.996428	93.81	61.31	67.34	121.27	79.75	61.19
EGO55_02575		WP_021689429.1	SDR family oxidoreductase	786	0.0617967	1.04376	0.187106	0.330276	0.741192	0.996428	66.84	54.01	57.58	61.33	55.73	63.18
EGO55_02580		WP_021689430.1	TonB-dependent receptor	2466	-0.0211952	-1.0148	0.170623	-0.124222	0.901139	0.996428	54.87	46.13	50.27	60.25	47.43	52.85
EGO55_02585		WP_021689431.1	cupin domain-containing protein	447	-0.371038	-1.29328	0.312184	-1.18852	0.234627		14.59	10.08	15.89	22.71	19.02	15.05
EGO55_02590		WP_021689432.1	SDR family oxidoreductase	798	0.126167	1.09139	0.238064	0.529973	0.596131		15.06	16.15	20.26	17.8	15.05	16.62
EGO55_02595		WP_040715140.1	DHA2 family efflux MFS transporter permease subunit	1533	0.0566836	1.04007	0.199298	0.284417	0.776091	0.996428	32.99	32.28	35.81	28.53	35.59	37.47
EGO55_02600		WP_021689434.1	EmrA/EmrK family multidrug efflux transporter periplasmic adaptor subunit	1125	0.169213	1.12444	0.188716	0.896653	0.369904	0.996428	65.55	59.15	71.72	54.63	59.1	64.87
EGO55_02605		WP_021689435.1	efflux transporter outer membrane subunit	1464	0.0952021	1.06822	0.168691	0.564357	0.572511	0.996428	61.44	51.85	52.95	54.27	54.61	53.63
EGO55_02610		WP_052023640.1	TetR/AcrR family transcriptional regulator	663	0.0416267	1.02927	0.187854	0.22159	0.824633	0.996428	92.94	95.84	115.79	98.82	96.59	107.12
EGO55_02615		WP_021689437.1	NAD(P)/FAD-dependent oxidoreductase	1983	0.30042	1.2315	0.178794	1.68026	0.0929068	0.701362	27.06	26.52	31.82	26.12	21.16	22.65
EGO55_02620		WP_244925486.1	acyl-CoA dehydrogenase	954	1.50896	2.84605	0.604297	2.49706	0.0125229	0.301136	166.45	90.7	330.47	103.4	39.91	72.35
EGO55_02625			ABC-F family ATP-binding cassette domain-containing protein	1880	0.0646195	1.04581	0.170627	0.378717	0.704898	0.996428	80.69	77.95	78.95	75.78	83.9	86.26
EGO55_02630		WP_021689440.1	GreA/GreB family elongation factor	471	-0.10381	-1.07461	0.223316	-0.464855	0.642035	0.996428	32.94	37.09	44.36	37.27	40.01	46.03
EGO55_02635		WP_021689441.1	hypothetical protein	270	-0.104034	-1.07477	0.269797	-0.385601	0.699792		49.83	46.95	32.07	41.12	49.06	60.34
EGO55_02640		WP_021689442.1	MnmC family methyltransferase	672	-0.341209	-1.26682	0.314786	-1.08394	0.278391	0.96706	114.59	109.98	50.63	76.01	130.34	150.88
EGO55_02645		WP_040715142.1	DEAD/DEAH box helicase	1803	-0.25887	-1.19654	0.291137	-0.889169	0.373912	0.996428	273.66	262.04	132.92	188.04	306.36	328
EGO55_02650		WP_021689444.1	NAD(P)/FAD-dependent oxidoreductase	1176	-0.314277	-1.24339	0.20195	-1.55621	0.119657	0.777948	65.64	58.7	46.59	68.26	84.83	65.45
EGO55_02655		WP_040715143.1	hypothetical protein	252	-0.595289	-1.51077	0.325921	-1.82648	0.0677775		17.05	15.92	7.24	28.56	20.89	17.75
EGO55_02660		WP_021689446.1	SDR family oxidoreductase	771	0.0502408	1.03544	0.189583	0.265006	0.791005	0.996428	280.56	285.6	237.85	295.49	212.36	274.16
EGO55_02665		WP_021689447.1	Rieske (2Fe-2S) protein	1071	-0.294597	-1.22654	0.218953	-1.34548	0.178469	0.905137	18.47	14.15	16.32	27.32	18.11	18.78
EGO55_02670		WP_021689448.1	helix-turn-helix transcriptional regulator	780	-0.144518	-1.10536	0.260241	-0.555325	0.578672		10.64	9.28	10.43	12.84	10.74	10.05
EGO55_02675		WP_021689449.1	hypothetical protein	423	-0.241812	-1.18248	0.214571	-1.12696	0.25976	0.958501	49.86	39.5	40.71	56.29	49.17	44.09
EGO55_02680		WP_021689450.1	amidase family protein	1524	-0.0367931	-1.02583	0.181056	-0.203214	0.838968	0.996428	31.95	28.01	28.92	37.36	28.06	31.07
EGO55_02685		WP_021689451.1	TetR/AcrR family transcriptional regulator	639	0.157324	1.11522	0.172697	0.910981	0.362305	0.996428	150.2	134.9	120.69	129.85	128.89	110.92
EGO55_02690		WP_021689452.1	Coq4 family protein	858	-0.18202	-1.13447	0.239468	-0.760101	0.447194	0.996428	64.65	48.81	63.37	96.08	54.82	52.15
EGO55_02695		WP_021689453.1	response regulator	408	-0.449357	-1.36543	0.333478	-1.34749	0.177824	0.904879	90.63	64.95	109.53	180.69	124.34	48.34
EGO55_02700		WP_021689454.1	tyrosine-protein phosphatase	1056	-0.421759	-1.33956	0.269485	-1.56505	0.11757	0.777754	20.05	14.6	18.2	39.21	26.02	16.07
EGO55_02705		WP_021689455.1	Rrf2 family transcriptional regulator	453	0.106501	1.07661	0.272505	0.390823	0.695928		36.62	25.84	23.11	31.25	26.06	26.23
EGO55_02710		WP_021689456.1	group III truncated hemoglobin	441	-0.236984	-1.17853	0.326358	-0.726146	0.467749		14.93	15.91	10.17	23.71	14.18	11.94
EGO55_02715		WP_021689457.1	DUF1971 domain-containing protein	276	-0.159071	-1.11657	0.494021	-0.321993	0.747458		1.09	1.99	2.24	0	10.75	3.37
EGO55_02720	hmpA	WP_021689458.1	NO-inducible flavohemoprotein	1212	-0.132942	-1.09653	0.205228	-0.647778	0.517129	0.996428	14.17	15.41	15.85	19.3	15.23	18.31
EGO55_02725		WP_021689459.1	hypothetical protein	468	-0.447233	-1.36342	0.329658	-1.35666	0.174889		7.79	8.92	5.77	12.85	13.96	13.95
EGO55_02730		WP_021689460.1	HPP family protein	1098	0.0920688	1.0659	0.185962	0.495096	0.620533	0.996428	36.37	31.8	44	38.98	34.24	34.77
EGO55_02735	recQ	WP_021689461.1	DNA helicase RecQ	1770	-0.018881	-1.01317	0.208806	-0.0904239	0.92795	0.996428	34.57	32.59	26.74	30.89	29.2	37.62
EGO55_02740		WP_021689462.1	TonB-dependent receptor	2292	-0.221237	-1.16573	0.243526	-0.908477	0.363626	0.996428	10.66	8.16	10.37	16.35	11.87	8.26
EGO55_02745		WP_021689463.1	SDR family oxidoreductase	759	0.257978	1.1958	0.200889	1.28418	0.199078	0.921867	148.86	128.27	140.86	141.54	128.8	86.16
EGO55_02750		WP_021689464.1	nuclear transport factor 2 family protein	468	-0.18665	-1.13812	0.223876	-0.833722	0.404438	0.996428	65.89	60.9	59.97	89.06	69.7	52.23
EGO55_02755		WP_021689465.1	Coq4 family protein	825	-0.345357	-1.27047	0.234378	-1.4735	0.140615	0.832475	20.47	21.66	24.53	41.95	27.51	22.16
EGO55_02760		WP_021689466.1	nuclear transport factor 2 family protein	444	-0.0688366	-1.04887	0.227588	-0.302461	0.762301	0.996428	46.26	53.96	48.2	45.4	51.82	47.61
EGO55_02765		WP_021689467.1	AsnC family transcriptional regulator	468	-0.087071	-1.06221	0.215375	-0.404277	0.686009	0.996428	89.8	83.39	94.18	85.7	83.78	115.2
EGO55_02770		WP_021689468.1	Lrp/AsnC family transcriptional regulator	459	-0.162578	-1.11929	0.180951	-0.898461	0.36894	0.996428	172.47	158.84	141.63	189.55	168.05	169.87
EGO55_02775		WP_021689469.1	DUF1214 domain-containing protein	1077	-0.048522	-1.0342	0.238051	-0.20383	0.838486	0.996428	15.5	21.34	15.13	24.26	13.85	16.2
EGO55_02780		WP_021689470.1	SDR family oxidoreductase	762	0.1289	1.09346	0.269717	0.477906	0.632717		14.07	13.7	8.63	14	10.68	9.47
EGO55_02785		WP_021689471.1	MFS transporter	1212	0.0972689	1.06975	0.247733	0.392636	0.694588		10.33	9.12	9.71	9.92	11.56	7.01
EGO55_02790		WP_021689472.1	FAD-dependent oxidoreductase	2148	0.0916529	1.06559	0.230235	0.398084	0.690569	0.996428	49.59	49.45	41.29	56.53	46.36	28.19
EGO55_02795		WP_021689473.1	alcohol dehydrogenase catalytic domain-containing protein	1035	-0.0672456	-1.04771	0.210696	-0.319159	0.749606	0.996428	18.38	16.11	17.45	18.12	20.28	17.32
EGO55_02800		WP_021689474.1	LLM class flavin-dependent oxidoreductase	1179	0.0359703	1.02525	0.229349	0.156837	0.875374	0.996428	17.81	17.76	18.16	23.22	14.7	13.59
EGO55_02805		WP_021689475.1	TetR/AcrR family transcriptional regulator	609	0.0546531	1.03861	0.209548	0.260815	0.794236	0.996428	48.15	41.05	52.03	57.33	35.83	36.76
EGO55_02810		WP_021689476.1	GMC family oxidoreductase N-terminal domain-containing protein	1620	-0.186472	-1.13798	0.210889	-0.884218	0.376579		10.51	8.53	9.22	11.73	9.52	10.76
EGO55_02815		WP_021689477.1	epoxide hydrolase	1188	-0.166748	-1.12253	0.198326	-0.840778	0.400472	0.996428	28.47	29.65	26.88	38.61	30.23	28.6
EGO55_02820		WP_021689478.1	phytanoyl-CoA dioxygenase family protein	870	-0.177472	-1.1309	0.264205	-0.671718	0.501763		9.55	9.36	11.76	18.65	9.87	12.59
EGO55_02825		WP_021689479.1	TetR/AcrR family transcriptional regulator	639	-0.0941007	-1.0674	0.356917	-0.263648	0.792051		3.88	2.63	6.77	7.9	3.93	3.17
EGO55_02830		WP_021689480.1	SDR family NAD(P)-dependent oxidoreductase	864	0.162614	1.11931	0.175044	0.928991	0.352894	0.996428	70.96	62.54	71.05	65.15	57.82	57.87
EGO55_02835		WP_040715152.1	TonB-dependent receptor	2514	-0.348674	-1.27339	0.176851	-1.97157	0.0486587	0.561247	21.82	20.35	20.88	31.45	23.31	25.63
EGO55_02840		WP_021689482.1	SDR family oxidoreductase	768	0.177329	1.13079	0.182414	0.972122	0.33099	0.991341	394.69	346.29	340.31	296.64	307.44	384.25
EGO55_02845		WP_021689483.1	YbdD/YjiX family protein	186	0.221591	1.16602	0.249193	0.889235	0.373877		47.38	54.26	75.54	22.18	22.91	27.04
EGO55_02850		WP_021689484.1	carbon starvation protein A	2091	0.478769	1.39355	0.181877	2.63239	0.00847875	0.236728	81.74	79.6	90.07	77.1	56.58	52.77
EGO55_02855		WP_021689485.1	AraC family transcriptional regulator	846	0.117103	1.08456	0.222697	0.525842	0.598998	0.996428	47.44	44.8	56.92	66.95	39.83	44.77
EGO55_02860		WP_161566004.1	MFS transporter	1215	0.432798	1.34985	0.224017	1.93198	0.0533614	0.589557	14.79	15.99	21.26	12.68	13.95	12.45
EGO55_02865		WP_021689487.1	DUF1214 domain-containing protein	1224	0.220303	1.16498	0.166533	1.32287	0.185877	0.915271	99.14	88.84	93.61	87.42	74.05	83.15
EGO55_02870		WP_021689488.1	nuclear transport factor 2 family protein	531	0.172207	1.12678	0.203017	0.848239	0.396305	0.996428	50.86	39.78	53.69	40.23	41.34	35.88
EGO55_02875		WP_052023641.1	sulfotransferase	1332	0.40522	1.32429	0.228496	1.77342	0.0761585	0.660257	15.14	19.13	23.48	16.31	14.99	13.98
EGO55_02880		WP_021689490.1	DUF1214 domain-containing protein	1170	-0.137194	-1.09976	0.211904	-0.647432	0.517352	0.996428	16.2	17.19	14.13	18.3	17.38	17.49
EGO55_02885		WP_021689491.1	nuclear transport factor 2 family protein	537	0.274687	1.20973	0.263914	1.04082	0.297959		16.47	20.16	18.32	20.66	14.24	14.43
EGO55_02900		WP_040715192.1	LysR family transcriptional regulator	861	-0.106671	-1.07674	0.216534	-0.492629	0.622275	0.996428	45.39	46.68	48.49	69.69	46.44	40.48
EGO55_02905		WP_021689495.1	nucleoside deaminase	498	-0.0640851	-1.04542	0.220075	-0.291197	0.770901	0.996428	96.83	78	85.85	123.55	88.62	73.72
EGO55_02910	dmpG	WP_124916679.1	4-hydroxy-2-oxovalerate aldolase	1041	0.0583981	1.04131	0.233373	0.250235	0.802406	0.996428	175.67	188.76	315.33	195.3	223.72	251.65
EGO55_02915		WP_124916680.1	acetaldehyde dehydrogenase (acetylating)	942	0.0879308	1.06284	0.199687	0.440342	0.659689	0.996428	289.04	277.54	401.62	300.06	304.29	330.44
EGO55_02920		WP_021691033.1	IclR family transcriptional regulator	714	-0.130484	-1.09466	0.245463	-0.531582	0.595016	0.996428	38.64	38.11	62.61	64.61	51.05	41.11
EGO55_02925	metB	WP_021691034.1	cystathionine gamma-synthase	1167	0.161776	1.11866	0.192445	0.840635	0.400553	0.996428	23.01	21.19	22.92	22.07	21.41	19.21
EGO55_02930		WP_021691035.1	DUF6306 domain-containing protein	504	-0.381962	-1.30311	0.32222	-1.18541	0.235856		11.68	8.23	9.92	20.91	10.78	9.89
EGO55_02935		WP_021691036.1	FAD:protein FMN transferase	1014	-0.0449612	-1.03166	0.227125	-0.197958	0.843078	0.996428	502.17	583.29	389.34	426.27	534.45	617
EGO55_02940		WP_021691037.1	DUF4198 domain-containing protein	813	0.133463	1.09692	0.190868	0.699245	0.484399	0.996428	1582.88	1697.13	1502.17	1344.12	1426.87	1711.47
EGO55_02945		WP_021691038.1	DUF2271 domain-containing protein	516	0.24473	1.18487	0.194895	1.2557	0.209225	0.9289	873.44	916.53	961.4	629.72	792.3	891.53
EGO55_02950		WP_021691039.1	PepSY-associated TM helix domain-containing protein	555	-0.026201	-1.01833	0.167565	-0.156364	0.875746	0.996428	620.74	651.34	594.15	589.93	606.3	690.91
EGO55_02955		WP_021691040.1	ATP-binding protein	1377	-0.0105258	-1.00732	0.191707	-0.054906	0.956213	0.996428	57.05	52.19	51.53	52.34	53	64.85
EGO55_02960		WP_021691041.1	response regulator transcription factor	837	0.0457492	1.03222	0.159836	0.286225	0.774706	0.996428	228.21	230.52	225.48	220.84	223.53	220.43
EGO55_02965		WP_040716741.1	TonB-dependent receptor	2355	0.21081	1.15734	0.169474	1.24391	0.213534	0.9289	111.22	90.41	95.06	86.25	88.29	92.99
EGO55_02970		WP_021691043.1	energy transducer TonB	771	0.286523	1.2197	0.167622	1.70934	0.0873876	0.688913	1695.81	1368.89	1671.78	1542.54	1352.59	1186.62
EGO55_02975		WP_021691044.1	catecholate siderophore receptor Fiu	2214	-0.173259	-1.1276	0.21566	-0.803388	0.42175	0.996428	6221.81	5567.22	3787.22	5550.19	6058.82	6406.1
EGO55_02980		WP_021691045.1	Fe2+-dependent dioxygenase	678	-0.340045	-1.2658	0.25417	-1.33786	0.180941	0.907928	439.94	493.24	266.7	408.04	542.71	611.64
EGO55_02985		WP_021691046.1	TonB-dependent receptor	2001	0.130964	1.09503	0.195835	0.668749	0.503656	0.996428	813.8	853.35	1027.92	714.62	895.68	940.57
EGO55_02990		WP_021691047.1	SCO family protein	636	0.0998804	1.07168	0.204383	0.488693	0.625059	0.996428	1546.61	1766.07	2019.84	1399.15	1760.61	1910.76
EGO55_02995		WP_021691048.1	copper chaperone PCu(A)C	501	0.091088	1.06517	0.217694	0.418423	0.675638	0.996428	1083.94	1266.13	1380.56	922.45	1293.57	1350.27
EGO55_03000		WP_021691049.1	hypothetical protein	444	-0.220854	-1.16542	0.209275	-1.05533	0.291275	0.967747	889.66	1037.54	788.23	909.93	1171.42	1250.4
EGO55_03005		WP_021691050.1	cytochrome P450	1200	-0.00230635	-1.0016	0.306337	-0.00752879	0.993993		7.1	5.94	6.38	10.11	4.79	4.86
EGO55_03010		WP_021691051.1	cytochrome P450	1236	-0.00454501	-1.00316	0.282387	-0.016095	0.987159		5.74	3.79	5.38	5.68	5.43	4.59
EGO55_03015		WP_021691052.1	SDR family oxidoreductase	771	-0.0559867	-1.03957	0.190359	-0.29411	0.768674	0.996428	42.69	40.47	39.49	43.31	43.02	43.6
EGO55_03020		WP_021691053.1	hypothetical protein	612	0.233597	1.17576	0.179751	1.29956	0.193752	0.919793	142.96	167.78	149.71	150.12	128.08	126.92
EGO55_03025		WP_040716575.1	glyoxalase/bleomycin resistance/dioxygenase family protein	870	0.272003	1.20748	0.181952	1.49491	0.134937	0.828876	144.53	143.46	189.7	141.38	128.23	130.58
EGO55_03030		WP_021691055.1	MFS transporter	1374	0.0778568	1.05545	0.246629	0.315684	0.752243		6.71	6.96	9.2	9.03	7.65	6.72
EGO55_03035		WP_021691056.1	SDR family NAD(P)-dependent oxidoreductase	867	-0.307378	-1.23746	0.46303	-0.663841	0.506792		2.55	1.3	1.47	1.97	3.63	2.25
EGO55_03040		WP_021691057.1	acetoacetate decarboxylase family protein	807	0.113863	1.08212	0.372986	0.305274	0.760158		6.8	4.17	4.96	6.96	5.43	3.34
EGO55_03045		WP_021691058.1	Rieske (2Fe-2S) protein	1005	0.0960085	1.06881	0.296402	0.323913	0.746004		7.77	7.37	7.01	10.92	7.21	4.87
EGO55_03050		WP_040716746.1	LysR family transcriptional regulator	930	-0.00103222	-1.00072	0.25543	-0.00404111	0.996776	0.998447	37.3	36.37	32.67	55.33	33.97	23.25
EGO55_03055		WP_021691060.1	amidohydrolase	1194	-0.0588329	-1.04162	0.268357	-0.219234	0.826468		13.6	11.87	11.3	19.35	9.79	10.27
EGO55_03060		WP_021691061.1	MFS transporter	1269	-0.0704988	-1.05008	0.298827	-0.235918	0.813496		4.18	5.16	4.72	6.52	4.83	3.45
EGO55_03065		WP_021691062.1	TonB-dependent receptor	2337	-0.337408	-1.26348	0.240007	-1.40582	0.159777	0.881407	7.86	4.46	5.54	10.06	8.23	6.18
EGO55_03070		WP_021691063.1	hotdog fold thioesterase	918	-0.040522	-1.02849	0.187096	-0.216584	0.828533	0.996428	87.93	93.7	87.8	85.27	103.41	101.67
EGO55_03075		WP_021691064.1	thiamine pyrophosphate-binding protein	1614	0.258814	1.19649	0.307526	0.8416	0.400012		4.82	3.16	4.3	4.58	3.56	2.17
EGO55_03080		WP_021691065.1	MFS transporter	1251	-0.156692	-1.11473	0.339217	-0.461923	0.644136		2.63	3.33	3.17	3.95	2.58	2.89
EGO55_03085		WP_021691066.1	helix-turn-helix transcriptional regulator	1092	-0.0160614	-1.0112	0.172684	-0.09301	0.925896	0.996428	44.08	43.88	40.32	50.42	44.96	43.49
EGO55_03090		WP_021691067.1	TetR family transcriptional regulator	678	0.0347849	1.0244	0.262081	0.132726	0.89441		15.22	11.67	11.37	13.24	12.78	11.38
EGO55_03095		WP_021691068.1	amidohydrolase family protein	1740	0.498262	1.41251	0.176155	2.82854	0.00467604	0.154665	56.55	48.01	55.97	45.34	34.7	35.49
EGO55_03100		WP_021691069.1	AraC family transcriptional regulator	882	0.0485096	1.0342	0.213128	0.227607	0.819952	0.996428	32.92	29.91	27.4	31.08	23.9	31.06
EGO55_03105		WP_021691070.1	lipid-transfer protein	1170	0.34697	1.27189	0.178249	1.94654	0.0515898	0.575046	144.04	149.55	135.03	122.71	101.91	123.63
EGO55_03110		WP_021691071.1	beta-hydroxyacyl-ACP dehydratase	417	0.154752	1.11323	0.248422	0.622939	0.533324	0.996428	70.37	68.54	61.25	67.04	44.16	78.23
EGO55_03115		WP_021691072.1	acyl-CoA/acyl-ACP dehydrogenase	1155	0.172301	1.12685	0.203315	0.84746	0.396739	0.996428	98.16	99.86	92.98	85.89	75.2	106.26
EGO55_03120		WP_021691073.1	MaoC family dehydratase N-terminal domain-containing protein	963	0.219946	1.16469	0.199077	1.10483	0.269233	0.961464	85.81	97.39	95	84.26	69.83	97.03
EGO55_03125		WP_021691074.1	acyl-CoA dehydrogenase family protein	1179	0.261888	1.19905	0.210334	1.2451	0.213094	0.9289	83.7	84.94	83.29	69.95	55.89	87.53
EGO55_03130		WP_021691075.1	long-chain-acyl-CoA synthetase	1818	0.200868	1.14939	0.200247	1.0031	0.315812	0.977637	28.99	30.74	37.42	29.05	25.57	32.14
EGO55_03135		WP_021691076.1	alpha/beta hydrolase	888	-0.0370313	-1.026	0.238106	-0.155525	0.876408	0.996428	16.55	17.98	21.83	25.24	15.44	18.93
EGO55_03140		WP_021691077.1	glucose 1-dehydrogenase	756	-0.130013	-1.0943	0.236041	-0.550808	0.581765	0.996428	24.72	22.04	23.53	32.85	23.21	20.43
EGO55_03145		WP_021691078.1	FAD-binding protein	1710	-0.326446	-1.25392	0.215278	-1.5164	0.129419	0.81368	12.36	12.24	9.2	16.35	13.48	14.38
EGO55_03150		WP_021691079.1	FAD-dependent oxidoreductase	1725	-0.329112	-1.25624	0.275199	-1.1959	0.231735		3.04	2.87	2.67	4.72	3.45	2.61
EGO55_03155		WP_021691080.1	coniferyl-alcohol dehydrogenase	822	-0.0495354	-1.03493	0.242466	-0.204299	0.83812	0.996428	38.52	32.59	43.14	53.74	40.49	27.62
EGO55_03160		WP_021691081.1	carboxymuconolactone decarboxylase family protein	384	-0.440165	-1.35676	0.286541	-1.53613	0.124506		17.07	11.71	12.44	21.03	17.08	18.17
EGO55_03165		WP_021691082.1	2Fe-2S iron-sulfur cluster-binding protein	318	-0.255505	-1.19375	0.340867	-0.749573	0.453512		16.85	25.44	15.08	16.46	19.01	19.32
EGO55_03170		WP_021691083.1	cytochrome P450	1203	0.0993789	1.07131	0.212423	0.467835	0.639902	0.996428	15.74	13.06	15.69	12.79	14.33	13.4
EGO55_03175		WP_021691084.1	helix-turn-helix transcriptional regulator	888	-0.1647	-1.12093	0.234668	-0.701842	0.482778		13.89	8.81	14.61	18.19	14.84	11.79
EGO55_03180		WP_021691085.1	molybdopterin-dependent oxidoreductase	2148	-0.00355604	-1.00247	0.229568	-0.0154902	0.987641		5.49	5.58	4.66	6.06	5.18	5.38
EGO55_03185		WP_161566005.1	TonB-dependent receptor	2337	-0.0552797	-1.03906	0.283113	-0.195257	0.845192		6.91	4.97	5.8	9.09	6.11	3.56
EGO55_03190		WP_021691087.1	NAD-dependent epimerase/dehydratase family protein	1014	-0.299733	-1.23092	0.273173	-1.09723	0.272542		5.89	6.57	8.27	10.59	8.8	7.29
EGO55_03195		WP_021691088.1	nuclear transport factor 2 family protein	522	-0.136433	-1.09918	0.192222	-0.709771	0.477846	0.996428	119.16	140.75	127.26	132.31	125.11	153.37
EGO55_03200		WP_021691089.1	SDR family oxidoreductase	804	0.00378622	1.00263	0.224026	0.0169008	0.986516	0.997732	25.1	28.19	22.26	25.14	24.85	27.75
EGO55_03205		WP_021691090.1	SDR family oxidoreductase	774	0.178743	1.1319	0.240278	0.743903	0.456935		16.39	19.85	20.64	16.15	16.43	17.58
EGO55_03210		WP_021691091.1	aldehyde dehydrogenase family protein	1458	-0.00915465	-1.00637	0.186571	-0.049068	0.960865	0.996428	27.94	26.61	24.48	31.53	26.02	25.08
EGO55_03215		WP_161566006.1	NAD(P)-binding domain-containing protein	807	0.12392	1.08969	0.256922	0.482324	0.629576		11.68	8.87	11.74	13.8	10.72	7.32
EGO55_03220		WP_021691093.1	alpha/beta hydrolase	951	1.01123	2.01563	0.204223	4.95163	7.35956e-07	0.00017227	49.23	47.05	52.94	31.69	23	19.65
EGO55_03225		WP_021691094.1	TetR/AcrR family transcriptional regulator	654	0.0617731	1.04375	0.215348	0.286852	0.774226	0.996428	24.35	20.38	21.32	24.1	17.45	19.35
EGO55_03230		WP_021691095.1	efflux transporter outer membrane subunit	1434	-0.148675	-1.10855	0.211923	-0.701553	0.482958	0.996428	46.83	49.96	44.96	42.36	54.74	62.23
EGO55_03235		WP_021691096.1	multidrug efflux RND transporter permease subunit	3210	0.0338759	1.02376	0.182066	0.186064	0.852395	0.996428	73.2	75.86	67.34	66.35	75.52	78.82
EGO55_03240		WP_210766631.1	efflux RND transporter periplasmic adaptor subunit	1170	-0.0627196	-1.04443	0.177766	-0.352822	0.724222	0.996428	91.54	87.67	85.03	100.53	95.25	79.76
EGO55_03245		WP_021691098.1	TetR/AcrR family transcriptional regulator	549	-0.0953004	-1.06829	0.26021	-0.366244	0.714183		27.63	25.63	20.74	37.53	20.67	20.11
EGO55_03250	mdoH	WP_021691099.1	glucans biosynthesis glucosyltransferase MdoH	1815	-0.0249933	-1.01747	0.206743	-0.120891	0.903778	0.996428	76.88	82.73	74.55	66.99	81.81	95.9
EGO55_03255		WP_021691100.1	glucan biosynthesis protein	1497	-0.0967552	-1.06937	0.211739	-0.456955	0.647703	0.996428	70.29	71.94	51.15	59.85	73.23	78.92
EGO55_03260		WP_021691101.1	efflux RND transporter periplasmic adaptor subunit	1212	-0.12515	-1.09062	0.184635	-0.677823	0.497884	0.996428	18.12	19.14	21.14	25.63	23.41	23.26
EGO55_03265		WP_021691102.1	TolC family protein	1164	-0.214787	-1.16053	0.187554	-1.1452	0.252125	0.958501	33.87	25.53	28.34	36.12	37.12	30.83
EGO55_03270		WP_124916682.1	hypothetical protein	489	-0.610777	-1.52708	0.282284	-2.1637	0.0304875	0.455198	87.77	36.4	73.61	129.76	75.37	114.71
EGO55_03275		WP_021691104.1	cytochrome P450	1362	-0.318524	-1.24705	0.243043	-1.31057	0.190004	0.918187	10.12	9.92	11.68	18.03	12.04	9.86
EGO55_03280		WP_021691105.1	ferredoxin	243	-0.443403	-1.35981	0.379483	-1.16844	0.242629		7.97	10.18	14.59	26.33	21.85	4.59
EGO55_03285		WP_021691106.1	TetR/AcrR family transcriptional regulator	624	-0.185134	-1.13692	0.187082	-0.989588	0.322375	0.986783	65.96	51.76	63	77.15	73.54	65.05
EGO55_03290		WP_040716781.1	DUF4126 domain-containing protein	609	-0.247154	-1.18686	0.298974	-0.826675	0.408421	0.996428	179.23	119.05	197.64	314.52	188.87	104.02
EGO55_03295		WP_021691108.1	DUF779 domain-containing protein	384	0.00737527	1.00513	0.240284	0.0306939	0.975514		36.21	41.84	35.7	56.07	31.57	37.35
EGO55_03300		WP_021691109.1	aldehyde dehydrogenase family protein	1527	-0.0378303	-1.02657	0.180235	-0.209894	0.83375	0.996428	80.82	70.55	90.32	101.59	77.13	78.07
EGO55_03305		WP_021691110.1	RidA family protein	411	-0.202171	-1.15043	0.267851	-0.75479	0.450375		15.74	19.07	24.72	27.19	23.34	22.29
EGO55_03310		WP_040716786.1	SMP-30/gluconolactonase/LRE family protein	849	-0.155111	-1.11351	0.283007	-0.548082	0.583636		8.13	8.65	6.92	9.71	7.73	11.09
EGO55_03315		WP_021691112.1	PLP-dependent aminotransferase family protein	1218	-0.240242	-1.18119	0.242301	-0.991502	0.321441	0.986783	25.59	20.02	23.4	40.44	26.03	20.89
EGO55_03320		WP_021691113.1	membrane-bound PQQ-dependent dehydrogenase%2C glucose/quinate/shikimate family	2337	0.0462985	1.03261	0.176855	0.261788	0.793485	0.996428	45.43	49.48	58.81	52.44	50.79	50.47
EGO55_03325		WP_021691114.1	MFS transporter	1257	0.135017	1.09811	0.183923	0.734094	0.462892	0.996428	33.04	29.43	34	26.33	32.9	30.36
EGO55_03330		WP_021691115.1	MOSC domain-containing protein	897	-0.100231	-1.07195	0.218915	-0.457855	0.647057	0.996428	25.09	28.52	23.88	25	30.05	30.05
EGO55_03335		WP_021691116.1	aldehyde dehydrogenase family protein	1410	0.051908	1.03663	0.24955	0.208006	0.835224	0.996428	26.8	20.01	21.65	31.69	18.05	15.01
EGO55_03340		WP_021691117.1	patatin-like phospholipase family protein	963	-0.185395	-1.13713	0.298002	-0.622128	0.533858	0.996428	23.25	22.33	31.17	47.33	31.05	16.46
EGO55_03345		WP_021691118.1	riboflavin synthase	645	0.0509668	1.03596	0.172758	0.295019	0.767979	0.996428	154.62	133.54	153.04	165.2	147.29	121.55
EGO55_03350		WP_052023751.1	bile acid:sodium symporter	963	0.387137	1.3078	0.204404	1.89398	0.0582281	0.599654	34.19	27.88	38.07	29.82	29.42	21.46
EGO55_03355		WP_021691120.1	hypothetical protein	1020	-0.0604967	-1.04282	0.239712	-0.252372	0.800753		18.79	15.75	18.27	25.28	17.57	13.5
EGO55_03360		WP_021691121.1	helix-turn-helix transcriptional regulator	921	0.219046	1.16396	0.284355	0.770325	0.441107		18.49	15.43	15.77	24.16	13.61	9.32
EGO55_03365		WP_021691122.1	LLM class flavin-dependent oxidoreductase	1026	-0.105244	-1.07568	0.477434	-0.220436	0.825531		2.35	2.56	2.01	5.14	1.63	1.46
EGO55_03370		WP_021691123.1	hypothetical protein	519	-0.420964	-1.33882	0.5275	-0.798036	0.424849		6.27	2.95	2.94	10.4	6.25	2.74
EGO55_03375		WP_021691124.1	TonB-dependent receptor	2343	-0.060472	-1.04281	0.247721	-0.244113	0.807143		5.31	5.53	6.24	8.65	6.11	4.83
EGO55_03380		WP_021691125.1	MucR family transcriptional regulator	537	-0.0598387	-1.04235	0.172012	-0.347875	0.727934	0.996428	2873.53	2826.91	3438.49	2934.57	3280.43	3384.39
EGO55_03385		WP_040716664.1	hypothetical protein	204	-0.416679	-1.33485	0.282912	-1.47282	0.140799		28.5	13.09	33.97	21.6	18.67	17.83
EGO55_03390	katG	WP_040716665.1	catalase/peroxidase HPI	2214	0.0228688	1.01598	0.170877	0.133832	0.893535	0.996428	180.21	174.8	190.02	172.02	178.71	202.78
EGO55_03395		WP_021691127.1	c-type cytochrome	375	-0.47991	-1.39466	0.297569	-1.61277	0.106795		9.2	9.95	11.31	17.95	14.07	19.6
EGO55_03405		WP_021691131.1	isocitrate lyase	1590	1.2017	2.3001	0.317585	3.78387	0.000154408	0.0130517	82.19	43.21	67.95	49.3	26.03	18.13
EGO55_03410		WP_021691132.1	helix-turn-helix transcriptional regulator	1401	-0.166221	-1.12212	0.219435	-0.757494	0.448754	0.996428	13.01	13.06	11.24	13.3	14.82	14.65
EGO55_03415		WP_021691133.1	SDR family NAD(P)-dependent oxidoreductase	813	0.1732	1.12756	0.171972	1.00714	0.313869	0.977637	96.44	89.55	87.45	88.92	75.93	77.51
EGO55_03420		WP_021691134.1	helix-turn-helix transcriptional regulator	390	-0.137346	-1.09988	0.216368	-0.634778	0.525574	0.996428	91.94	101.69	77.54	114.7	87.51	92.67
EGO55_03425		WP_021691135.1	pirin family protein	1068	-0.151689	-1.11087	0.16589	-0.914397	0.360508	0.996428	76.15	74.55	79.34	92.84	88.99	83.03
EGO55_03430		WP_021691136.1	penicillin-binding protein	2133	-0.0901108	-1.06445	0.162389	-0.554907	0.578958	0.996428	84.81	77.92	75.97	91.73	79.71	89.09
EGO55_03435		WP_021691137.1	cation diffusion facilitator family transporter	954	-0.157794	-1.11558	0.207109	-0.761888	0.446127	0.996428	20.28	23.86	23.13	29.32	19.47	25.19
EGO55_03440		WP_021691138.1	SRPBCC family protein	432	-0.341204	-1.26681	0.232278	-1.46895	0.141846	0.833256	101.14	84.32	80.75	152.3	83.09	110.38
EGO55_03445		WP_201798922.1	winged helix DNA-binding protein	504	-0.244345	-1.18455	0.20438	-1.19554	0.231877	0.949665	264.52	209.94	288.89	407.09	242.82	306.85
EGO55_03450		WP_021691140.1	acetolactate synthase large subunit	1572	-0.351059	-1.2755	0.199534	-1.75939	0.0785105	0.667045	47.62	41.21	41.33	54.66	60.8	66.51
EGO55_03455		WP_021691141.1	phosphoenolpyruvate carboxykinase (GTP)	1824	-0.00348494	-1.00242	0.191073	-0.0182388	0.985448	0.997732	1034.11	1140.99	1207.56	999.96	1155.93	1321.96
EGO55_03460		WP_052023744.1	LD-carboxypeptidase	1035	-0.0106346	-1.0074	0.18135	-0.0586414	0.953238	0.996428	42.13	41.86	38.82	43.96	44.16	41.84
EGO55_03465		WP_021691143.1	LLM class flavin-dependent oxidoreductase	1026	0.0782966	1.05577	0.185804	0.421394	0.673467	0.996428	42.43	41.24	49.7	48.29	38.53	43.52
EGO55_03470		WP_021691144.1	NADP-dependent malic enzyme	2277	0.16283	1.11948	0.176329	0.923444	0.355776	0.996428	115.59	97.46	115.24	87.88	102.53	106.93
EGO55_03475		WP_021691145.1	acetyl-CoA C-acetyltransferase	1266	0.125868	1.09116	0.244025	0.515797	0.605996		8.67	9.16	7.24	8.06	6.6	6.17
EGO55_03480		WP_021691146.1	AMP-binding protein	1563	-0.328668	-1.25585	0.289234	-1.13634	0.255814	0.958501	10.07	8.08	10.99	18.58	14.52	6.63
EGO55_03485	atzF	WP_235694154.1	allophanate hydrolase	1764	-0.0244282	-1.01708	0.237106	-0.103027	0.917942		5.68	7.42	6.53	6.48	6.51	6.39
EGO55_03490	uca	WP_021691148.1	urea carboxylase	3618	-0.0310631	-1.02176	0.196337	-0.158213	0.874289	0.996428	7.02	7.62	7.65	9.21	7.72	6.95
EGO55_03495		WP_021691149.1	urea carboxylase-associated family protein	630	-0.288258	-1.22117	0.421694	-0.683573	0.494245		3.96	3.26	2.71	5.67	4.95	3.89
EGO55_03500		WP_021691150.1	urea carboxylase-associated family protein	810	-0.249284	-1.18862	0.433323	-0.575284	0.565099		2.33	2.42	2.65	3.01	3.08	3.11
EGO55_03505		WP_021691151.1	ABC transporter ATP-binding protein	825	0.191551	1.14199	0.364157	0.526012	0.59888		5.84	5.07	4.52	6.71	6.25	2.56
EGO55_03510		WP_021691152.1	ABC transporter permease subunit	819	-0.29604	-1.22777	0.367789	-0.804917	0.420868		3.74	2.73	3.36	4.45	2.82	3.47
EGO55_03515		WP_235694156.1	putative urea ABC transporter substrate-binding protein	1050	-0.0962103	-1.06896	0.24248	-0.396776	0.691533		9.13	8.89	9.08	10.04	10.74	9.6
EGO55_03520		WP_021691154.1	LysR family transcriptional regulator	936	-0.114624	-1.08269	0.189524	-0.6048	0.545312	0.996428	33.23	28.89	35.63	34.64	35.45	36.13
EGO55_03525		WP_021691155.1	LLM class flavin-dependent oxidoreductase	888	-0.174353	-1.12846	0.258194	-0.67528	0.499498		13.3	11.14	8.32	16.46	10.49	12.38
EGO55_03530		WP_021691156.1	SDR family oxidoreductase	762	-0.374187	-1.29611	0.198725	-1.88293	0.0597092	0.599654	49.15	47.1	37.61	62.09	53.04	55.08
EGO55_03535		WP_021691157.1	hypothetical protein	531	-0.37792	-1.29947	0.21226	-1.78046	0.0750012	0.658193	28.72	26.83	37.58	46.3	35.51	39.05
EGO55_03540		WP_052023745.1	membrane-bound PQQ-dependent dehydrogenase%2C glucose/quinate/shikimate family	2364	0.263795	1.20063	0.249384	1.05778	0.290154	0.967747	8.79	7.88	6.7	9.32	5.81	5.42
EGO55_03545		WP_021691159.1	hypothetical protein	843	-0.130488	-1.09466	0.224803	-0.580456	0.561607		16.25	14.64	16.32	19.4	18.73	13.99
EGO55_03550		WP_021691160.1	cytochrome b	570	0.413749	1.33214	0.184405	2.2437	0.024852	0.416098	237.79	188.88	233.79	201.21	151.34	144.19
EGO55_03555		WP_201798924.1	MBL fold metallo-hydrolase	921	-0.176704	-1.1303	0.215839	-0.818683	0.412968	0.996428	20.89	23.62	20.41	29.13	23.92	24.21
EGO55_03560		WP_021691162.1	sulfotransferase	1254	-0.0850427	-1.06072	0.295529	-0.287765	0.773527		7.54	6.74	7.56	11.55	7.63	4.83
EGO55_03565		WP_021691163.1	LLM class flavin-dependent oxidoreductase	876	-0.16672	-1.1225	0.236405	-0.705231	0.480666	0.996428	29.61	23.76	27.72	41.08	24.24	24.42
EGO55_03570		WP_021691164.1	VOC family protein	492	0.0477343	1.03364	0.250052	0.190897	0.848606		16.56	14.99	18.46	18.28	16.63	20.15
EGO55_03575		WP_021691165.1	bifunctional (p)ppGpp synthetase/guanosine-3'%2C5'-bis(diphosphate) 3'-pyrophosphohydrolase	2091	0.00683425	1.00475	0.181315	0.0376927	0.969933	0.996428	83.68	86.07	85.47	86.12	74.92	97.42
EGO55_03580		WP_021691166.1	DUF1905 domain-containing protein	258	-0.064488	-1.04571	0.189582	-0.34016	0.733736	0.996428	63.73	49.89	56.73	67.05	80.49	73.8
EGO55_03590			recombinase family protein	1545	0.00680341	1.00473	0.186503	0.0364788	0.970901	0.996428	45.88	44.88	57.15	46.29	51.93	55.81
EGO55_03595		WP_235694157.1	hypothetical protein	192	0.213231	1.15928	0.203022	1.05028	0.293587	0.971078	48.69	31.38	64.8	62.29	43.18	57.92
EGO55_03600		WP_021691169.1	type II toxin-antitoxin system RelE/ParE family toxin	294	0.0134743	1.00938	0.207293	0.0650012	0.948173	0.996428	194.09	143.28	253.52	213.53	174.6	155.59
EGO55_03605		WP_021691170.1	ribbon-helix-helix domain-containing protein	270	-0.521163	-1.43511	0.260682	-1.99923	0.0455835	0.557071	79.96	59.02	73.65	161.15	84.42	70.58
EGO55_03610		WP_021691171.1	ParB/RepB/Spo0J family partition protein	2055	-0.245849	-1.18579	0.278311	-0.883363	0.37704		2.82	2.7	2.75	3.3	3.92	3.2
EGO55_03615		WP_021691172.1	DUF736 domain-containing protein	300	-0.0227401	-1.01589	1.33946	-0.0169771	0.986455		0.15	1.97	0.91	0	1.96	0.11
EGO55_03620		WP_021691173.1	DUF945 domain-containing protein	840	-0.324723	-1.25242	0.494182	-0.657092	0.511122		1.9	1.65	1.85	3.08	2.25	1.41
EGO55_03625		WP_021691174.1	DUF2285 domain-containing protein	273	-0.0776899	-1.05533	0.209626	-0.370611	0.710927	0.996428	67.42	45.34	59.94	94.21	71.95	49.86
EGO55_03630		WP_021691175.1	DUF6499 domain-containing protein	222	-0.668422	-1.58933	0.266349	-2.50957	0.0120878		10.95	8.52	4.42	11.54	10.66	14.66
EGO55_03640		WP_021691178.1	hypothetical protein	282	-0.0684237	-1.04857	0.236446	-0.289384	0.772288		42.2	38.74	37.04	31.03	44.69	30.93
EGO55_03645		WP_021691179.1	caspase family protein	990	0.0135905	1.00946	0.193466	0.0702476	0.943997	0.996428	61.33	52.84	52.15	71.6	47.01	54.21
EGO55_03650		WP_021691180.1	TIR domain-containing protein	372	-0.0665434	-1.0472	0.237972	-0.279627	0.779764	0.996428	173.6	110.67	114.29	199.63	147.85	107.93
EGO55_03655		WP_021691181.1	helix-turn-helix domain-containing protein	267	-0.582593	-1.49754	0.47103	-1.23685	0.216143		3.59	1.39	2.45	8.18	1.18	1.15
EGO55_03660		WP_021691182.1	DUF2840 domain-containing protein	507	-0.288912	-1.22172	0.430906	-0.670476	0.502555		5.46	4.42	7.12	8.13	8.1	4.1
EGO55_03665		WP_021691183.1	S26 family signal peptidase	546	0.322397	1.25041	0.56363	0.572001	0.567321		2.89	0.91	3.64	2.19	2.89	1.27
EGO55_03675		WP_235694155.1	lytic transglycosylase domain-containing protein	783	-0.714213	-1.64059	0.705139	-1.01287	0.311123		0.35	1.67	0.37	1.68	1.06	1.06
EGO55_03680		WP_021691186.1	DUF3363 domain-containing protein	1758	-0.219059	-1.16397	0.377909	-0.57966	0.562144		1.32	1.37	1.28	2.28	1.23	1.39
EGO55_03685		WP_021691187.1	conjugal transfer protein TraG	1974	-0.333361	-1.25994	0.426246	-0.782086	0.434164		1.29	0.66	1.12	1.85	1.13	1.11
EGO55_03690		WP_021691188.1	ribbon-helix-helix domain-containing protein	429	-0.294885	-1.22679	0.569046	-0.518208	0.604313		1.69	1.36	1.78	2.64	2.69	0.83
EGO55_03695	trbB	WP_021691189.1	P-type conjugative transfer ATPase TrbB	939	0.0109086	1.00759	0.493574	0.0221012	0.982367		1.65	1.18	2.25	2.73	1.54	0.81
EGO55_03700		WP_231728120.1	TrbC/VirB2 family protein	297		-1					0.9	3.04	1.24	1.32	0.89	0
EGO55_03705		WP_021691191.1	VirB3 family type IV secretion system protein	273		-1					1.12	0	1.15	0	1.11	0
EGO55_03710	trbE	WP_040716717.1	conjugal transfer protein TrbE	2490	-0.456583	-1.37229	0.441556	-1.03403	0.30112		1.51	0.65	1.06	2.64	1.43	0.74
EGO55_03715	trbJ	WP_235694158.1	P-type conjugative transfer protein TrbJ	732	0.63733	1.55545	0.631096	1.00988	0.312554		1.9	1.39	2.01	0.98	0.62	1.68
EGO55_03720	trbK-alt	WP_021691194.1	putative entry exclusion protein TrbK-alt	303		-1					1.78	0.19	0	0	0.85	0
EGO55_03725	trbL	WP_021691195.1	P-type conjugative transfer protein TrbL	1311	-0.176352	-1.13002	0.522839	-0.337297	0.735893		2.17	0.57	1.48	2.53	1.17	1.28
EGO55_03730	trbF	WP_021691196.1	conjugal transfer protein TrbF	684	0.00117757	1.00082	0.312933	0.00376301	0.996998		12.26	6.96	9.7	10.42	10.31	9
EGO55_03735	trbG	WP_021691197.1	P-type conjugative transfer protein TrbG	1017	-0.281703	-1.21563	0.493632	-0.570675	0.56822		2.12	1.08	1.33	1.95	1.9	1.48
EGO55_03740		WP_021691198.1	TrbI/VirB10 family protein	1227	-0.00283772	-1.00197	0.420447	-0.00674929	0.994615		2.43	1.55	1.81	1.43	1.52	2.18
EGO55_03745		WP_021691199.1	DUF2274 domain-containing protein	225	-0.0321473	-1.02253	0.858612	-0.0374411	0.970133		2.08	0	0	0	2.03	0
EGO55_03750		WP_021691200.1	hypothetical protein	309	-0.00513561	-1.00357	0.176403	-0.0291129	0.976775	0.996428	192.38	122.5	152.43	182.64	138.8	179.33
EGO55_03755		WP_021691201.1	LysR family transcriptional regulator	924	0.0931399	1.06669	0.188923	0.493004	0.62201	0.996428	134.38	109.9	115.74	119.48	99.15	132.94
EGO55_03760		WP_021691202.1	multidrug efflux SMR transporter	342	0.208575	1.15555	0.191887	1.08697	0.277051	0.966838	170.93	168.41	200.21	135.05	135.18	176.67
EGO55_03765		WP_021691203.1	efflux transporter outer membrane subunit	1401	0.359645	1.28311	0.201693	1.78313	0.0745647	0.658193	237.4	211.55	187.56	154.87	153.28	206.19
EGO55_03770		WP_244925487.1	efflux RND transporter permease subunit	507	0.529663	1.44359	0.180383	2.93631	0.00332137	0.124777	501.57	447.71	398.2	324.8	289.72	359.76
EGO55_03775		WP_124916684.1	efflux RND transporter permease subunit	327	0.451434	1.3674	0.19977	2.25977	0.0238356	0.41137	431.78	351.72	320.88	280.45	271.41	316.33
EGO55_03780		WP_124916685.1	efflux RND transporter permease subunit	2214	0.458914	1.37451	0.18482	2.48304	0.0130268	0.309691	375.1	323.03	326.21	256.58	218.97	294.11
EGO55_03785		WP_231728098.1	efflux RND transporter periplasmic adaptor subunit	1047	0.426677	1.34413	0.182727	2.33505	0.0195408	0.391202	405.73	374.22	371.49	275.44	251.77	336.06
EGO55_03790		WP_021691207.1	TetR/AcrR family transcriptional regulator	624	0.195567	1.14517	0.185312	1.05534	0.291269	0.967747	163.42	173.6	188.53	140.66	142.54	178.38
EGO55_03795		WP_040716730.1	NAD(P)/FAD-dependent oxidoreductase	1308	0.443055	1.35948	0.168311	2.63235	0.00847959	0.236728	86.39	79.41	96.11	73.3	61.36	60.68
EGO55_03800		WP_040716731.1	hypothetical protein	555	0.31559	1.24452	0.248634	1.2693	0.204336		21.41	11.5	12.13	14.95	12.71	9.18
EGO55_03805		WP_021691209.1	SIR2 family protein	1398	0.104907	1.07542	0.188657	0.55607	0.578163	0.996428	28.72	24.13	21.84	26	23.18	21.84
EGO55_03810		WP_021691210.1	DUF87 domain-containing protein	1995	-0.0632677	-1.04483	0.197512	-0.320323	0.748724	0.996428	22.11	18.2	16.83	24.19	19.05	19.03
EGO55_03815		WP_021692036.1	site-specific DNA-methyltransferase	1338	-0.115428	-1.0833	0.238134	-0.484719	0.627876	0.996428	109.05	88.96	120.53	164.83	103.55	80.3
EGO55_03820		WP_124916686.1	DUF5681 domain-containing protein	531	-0.378299	-1.29981	0.233347	-1.62119	0.104978		26.83	23.57	24	35.43	35.71	32.88
EGO55_03825		WP_021692054.1	hypothetical protein	459	-0.248775	-1.1882	0.271884	-0.915003	0.36019		22.58	18.64	19.04	28.71	19.91	31.14
EGO55_03830		WP_124916687.1	hypothetical protein	969	-0.414046	-1.33242	0.31565	-1.31172	0.189613		10.98	4.52	8.74	17.44	11.39	7.12
EGO55_03835		WP_040717778.1	IS110 family transposase	1161	0.136464	1.09921	0.294724	0.463022	0.643349		5.11	4.3	5.36	6.25	3.68	5.36
EGO55_03840			IS6 family transposase	698	0.0536131	1.03786	0.215945	0.248272	0.803924	0.996428	29.96	36.95	34.18	37.35	30.37	27.81
EGO55_03845		WP_210766633.1	TonB-dependent receptor	2421	-0.583283	-1.49825	0.238326	-2.44742	0.0143883	0.326744	101.29	69.11	80.85	190.42	104.68	91.25
EGO55_03850		WP_084620489.1	ectonucleotide pyrophosphatase/phosphodiesterase	1374	0.0462002	1.03254	0.197971	0.233368	0.815476	0.996428	24.32	25.09	22.75	27.25	21.08	20.03
EGO55_03855		WP_021692012.1	TetR/AcrR family transcriptional regulator	609	-0.307564	-1.23762	0.18187	-1.69111	0.0908149	0.700059	97.07	84.49	77.5	114.19	101.3	110.43
EGO55_03860		WP_021692013.1	IS6 family transposase	633	-0.0138603	-1.00965	0.191048	-0.0725489	0.942165	0.996428	81.57	68.09	73.84	83.07	77.03	61.19
EGO55_03870		WP_124916688.1	IS3 family transposase	1169	-0.167551	-1.12315	0.207611	-0.807046	0.41964	0.996428	46.1	42.64	38.22	46.15	41.21	60.87
EGO55_03870		WP_124916688.1	IS3 family transposase	1169	-0.167551	-1.12315	0.207611	-0.807046	0.41964	0.996428	46.1	42.64	38.22	46.15	41.21	60.87
EGO55_03875		WP_084620472.1	LysR family transcriptional regulator	891	-0.0932053	-1.06674	0.207367	-0.44947	0.653093	0.996428	69.99	64.13	73.03	95.2	59.16	65.89
EGO55_03880		WP_161566009.1	sterol desaturase family protein	807	0.0421858	1.02967	0.19753	0.213567	0.830885	0.996428	105.32	82.89	105.33	112.69	80.72	84.08
EGO55_03885		WP_021691948.1	tyrosine-type recombinase/integrase	633	0.0545919	1.03857	0.221469	0.246499	0.805296	0.996428	39.92	27.33	34.29	41.67	31.32	26.79
EGO55_03890		WP_021691949.1	arylamine N-acetyltransferase	813	0.0463813	1.03267	0.21219	0.218584	0.826974	0.996428	73.84	63.6	89.87	91.99	73.34	50.78
EGO55_03895		WP_021691951.1	LA2681 family HEPN domain-containing protein	1590	-0.0844262	-1.06027	0.175548	-0.480929	0.630567	0.996428	35.17	35.8	34.19	42.27	39.1	33.41
EGO55_03900		WP_161566010.1	AAA family ATPase	1215	-0.0151251	-1.01054	0.22706	-0.0666126	0.94689	0.996428	27.35	30.62	22.2	24.66	31.83	31.28
EGO55_03905		WP_021691953.1	hypothetical protein	4065	-0.0327199	-1.02294	0.205389	-0.159307	0.873427	0.996428	36.54	40.51	36.73	31.84	43.43	44.75
EGO55_03910		WP_040717702.1	ATP-binding protein	1188	-0.245063	-1.18514	0.165326	-1.4823	0.13826	0.831751	61.5	53.24	60.98	76.82	74.17	70.67
EGO55_03915			MucR family transcriptional regulator	396	-0.335975	-1.26223	0.195495	-1.71859	0.0856896	0.684392	434.33	320.96	305.58	451.83	396.34	407.06
EGO55_03920		WP_124916690.1	recombinase family protein	1662	-0.355889	-1.27977	0.210079	-1.69408	0.090251	0.698816	9.4	8.78	8.14	14.32	9.07	10.03
EGO55_03925		WP_210766634.1	DUF2924 domain-containing protein	390	-0.163568	-1.12005	0.390775	-0.418574	0.675527		8.26	7.57	3.15	11.9	7.38	9.13
EGO55_03935		WP_021692031.1	Fic family protein	1125	-0.0664804	-1.04716	0.232664	-0.285735	0.775081	0.996428	40.82	28.65	51.22	57.47	35.79	30.11
EGO55_03940		WP_021692053.1	IS6 family transposase	708	0.126589	1.09171	0.186134	0.680094	0.496445	0.996428	55.01	49.44	57.76	62.63	49.88	42.62
EGO55_03945		WP_021691883.1	IS5/IS1182 family transposase	1089	-0.056252	-1.03976	0.189451	-0.296922	0.766526	0.996428	43.78	35.4	47.27	55.71	35.22	41.98
EGO55_03950			IS5/IS1182 family transposase	120	-0.0231646	-1.01619	0.332165	-0.0697383	0.944402		0	0	0	57.02	0	0
EGO55_03955		WP_124916691.1	TetR/AcrR family transcriptional regulator	732	-0.176279	-1.12997	0.177785	-0.991527	0.321428	0.986783	919.97	624.84	799.53	1098.27	839.32	830.93
EGO55_03965		WP_124916692.1	arylsulfatase	2289	-0.425497	-1.34304	0.205433	-2.07123	0.0383377	0.507225	103.87	90.85	84.7	115.9	111.01	160.46
EGO55_03970		WP_210766637.1	arylsulfatase	2271	-0.410527	-1.32917	0.221605	-1.85252	0.0639509	0.629782	86.9	83.39	82.21	106.58	91.16	151.96
EGO55_03975		WP_201798926.1	IS3 family transposase	1127	-0.272966	-1.20829	0.218119	-1.25145	0.210769	0.9289	33.88	25.84	28.32	46.71	35.99	27.32
EGO55_03975		WP_201798926.1	IS3 family transposase	1127	-0.272966	-1.20829	0.218119	-1.25145	0.210769	0.9289	33.88	25.84	28.32	46.71	35.99	27.32
EGO55_03980		WP_040717731.1	IS6 family transposase	708	-0.15515	-1.11354	0.211634	-0.733106	0.463494	0.996428	25.22	18.89	26.73	30.88	27.62	28.51
EGO55_03985		WP_124916693.1	hypothetical protein	522	0.16772	1.12328	0.251184	0.667717	0.504315		12.78	9.12	9.07	6.62	7.74	10.29
EGO55_03990		WP_021692053.1	IS6 family transposase	708	0.0629335	1.04459	0.189144	0.332729	0.739339	0.996428	54.91	49.34	57.61	62.63	49.85	42.52
EGO55_03995		WP_021692042.1	IS110 family transposase	1023	0.165174	1.1213	0.167039	0.988834	0.322744	0.986783	27.61	26.02	25.81	27.42	22.36	24.62
EGO55_04000		WP_021691922.1	MarR family transcriptional regulator	474	-0.113357	-1.08174	0.204631	-0.553959	0.579607	0.996428	136.05	95.41	146.64	152.59	146.7	111.1
EGO55_04005		WP_021691923.1	NAD(P)H-dependent oxidoreductase	738	-0.292893	-1.22509	0.232487	-1.25982	0.207733	0.9289	27.82	27.03	21.75	46.3	33.54	25.35
EGO55_04010		WP_084620457.1	SDR family oxidoreductase	795	-0.570994	-1.48555	0.243548	-2.34448	0.0190537		12.25	13.48	13.79	25.83	18.55	16.59
EGO55_04015		WP_021691925.1	nitronate monooxygenase	1080	0.209015	1.1559	0.247783	0.843541	0.398926		14.01	15.85	12.28	13.91	13.95	9.41
EGO55_04020		WP_021691926.1	SDR family oxidoreductase	786	0.0253969	1.01776	0.244921	0.103694	0.917412		10.82	12.96	15.04	13.6	15.23	9.53
EGO55_04025		WP_021691927.1	enoyl-CoA hydratase family protein	771	-0.112261	-1.08092	0.207824	-0.540175	0.589077	0.996428	37.08	39.34	35.63	36.57	45.95	41.04
EGO55_04030		WP_021691928.1	SDR family oxidoreductase	786	0.0231796	1.0162	0.229421	0.101035	0.919522	0.996428	26.5	32.95	25.49	25.42	31.51	30.45
EGO55_04035		WP_084620460.1	enoyl-CoA hydratase-related protein	849	-0.00934914	-1.0065	0.235184	-0.0397524	0.968291	0.996428	25.41	31.74	20.11	23.88	31.88	22.7
EGO55_04040		WP_124916695.1	hypothetical protein	204	-0.375559	-1.29734	0.209363	-1.79382	0.0728417	0.657737	73.94	92.1	58.67	86.42	59.75	105.73
EGO55_04045		WP_021691931.1	TonB-dependent receptor	1995	0.0166958	1.01164	0.160018	0.104337	0.916902	0.996428	107.6	96.79	104.26	108.52	95.92	106.73
EGO55_04050		WP_021691932.1	arylsulfatase	2322	-0.337798	-1.26383	0.201891	-1.67317	0.094294	0.701362	35.14	31.73	29.39	52.1	37.54	32.14
EGO55_04055		WP_021691933.1	IS6 family transposase	723	-0.0809361	-1.0577	0.23569	-0.343401	0.731297	0.996428	68.43	50.49	66.56	88.85	68.6	45.62
EGO55_04060		WP_021691934.1	IS6 family transposase	708	0.219373	1.16423	0.198711	1.10398	0.269602	0.961464	44.83	44.9	56.71	47.98	37.86	40.23
EGO55_04065		WP_161566011.1	ParB N-terminal domain-containing protein	882	-0.183612	-1.13572	0.16094	-1.14087	0.253923	0.958501	221.75	181.56	202.73	273.78	233.05	226.13
EGO55_04070			MucR family transcriptional regulator	396	-0.426903	-1.34434	0.18794	-2.27148	0.0231178	0.408997	403.28	341.11	310.51	449.32	423.13	483.62
EGO55_04075		WP_124916697.1	recombinase family protein	1662	-0.356308	-1.28015	0.200307	-1.77881	0.0752715	0.658193	10.81	8.42	9.19	15.37	11.11	10.31
EGO55_04080		WP_021692052.1	DUF2924 domain-containing protein	429	-0.369801	-1.29217	0.354353	-1.0436	0.296672		6.32	6.33	4.22	9.18	6.65	5.84
EGO55_04085		WP_021692051.1	DUF3489 domain-containing protein	432	-0.0150736	-1.0105	0.23962	-0.0629061	0.949841	0.996428	70.42	58.45	46.3	71.98	49.31	54.51
EGO55_04090		WP_161566012.1	DUF1254 domain-containing protein	1185	-0.211691	-1.15804	0.195264	-1.08413	0.278307	0.96706	22.14	17.07	21.37	21.96	20.05	23.33
EGO55_04100		WP_124916698.1	autotransporter domain-containing protein	5607	-0.11676	-1.0843	0.212397	-0.549723	0.582509	0.996428	858.28	706.85	875.31	830.33	721.93	1147.58
EGO55_04120		WP_124916700.1	IS6 family transposase	708	0.046713	1.03291	0.221598	0.210801	0.833043	0.996428	112.47	108.82	120.87	140.48	100.64	79.64
EGO55_04125			integrase core domain-containing protein	550	0.0853736	1.06096	0.290891	0.29349	0.769147		11.66	10.76	14.09	14.43	10.88	8.11
EGO55_04130		WP_021691964.1	Rieske 2Fe-2S domain-containing protein	1176	-0.75392	-1.68637	0.436466	-1.72733	0.0841088		1.5	1.41	1.54	3.56	2.88	1.57
EGO55_04135		WP_021691963.1	nuclear transport factor 2 family protein	519	-0.233671	-1.17582	0.425752	-0.548844	0.583112		3.41	3.6	2.94	5.1	2.5	4.26
EGO55_04140		WP_021691962.1	nuclear transport factor 2 family protein	555	-0.0727275	-1.0517	0.226381	-0.321262	0.748012	0.996428	52.34	50.11	54.71	74.4	59.05	41.77
EGO55_04145		WP_021691961.1	phosphotransferase family protein	1356	0.228628	1.17172	0.222127	1.02927	0.303354	0.972047	16.61	17.59	15.92	11.95	15.08	16.19
EGO55_04150		WP_210766638.1	hypothetical protein	1011	-0.278371	-1.21283	0.191501	-1.45363	0.146049	0.844916	55.73	46.22	44.89	78.97	56.39	54.83
EGO55_04155		WP_021691959.1	TetR/AcrR family transcriptional regulator	666	-0.351369	-1.27577	0.209745	-1.67522	0.0938903	0.701362	29.32	30.24	27.65	31.54	37.82	40.93
EGO55_04160		WP_021691958.1	AraC family transcriptional regulator	1053	-0.0692914	-1.0492	0.201818	-0.343337	0.731345	0.996428	51.84	50.91	60.66	72.29	60.44	43.22
EGO55_04165		WP_021691957.1	NAD-dependent epimerase/dehydratase family protein	909	-0.0685285	-1.04865	0.27563	-0.248625	0.803651		7.35	8.5	9.46	8	13.15	6.65
EGO55_04170		WP_210766639.1	TonB-dependent receptor	2292	-0.151055	-1.11038	0.230686	-0.654807	0.512592	0.996428	8.15	7.11	7.86	12.11	8.4	6.79
EGO55_04175		WP_021691955.1	IS6 family transposase	708	-0.133328	-1.09682	0.207917	-0.641258	0.521355	0.996428	62.88	46.36	51.14	85.74	56.14	47.79
EGO55_04180		WP_021692042.1	IS110 family transposase	1023	0.163289	1.11984	0.167911	0.972476	0.330814	0.991341	27.53	25.77	25.5	27.32	22.28	24.39
EGO55_04185		WP_021692030.1	SDR family oxidoreductase	768	-0.258092	-1.1959	0.231451	-1.1151	0.264806	0.961464	377.55	309.56	310.87	365.66	303.11	529.42
EGO55_04195		WP_021692028.1	TonB-dependent receptor	2511	-0.270402	-1.20614	0.192301	-1.40614	0.159683	0.881407	43.47	34.25	34.81	59.49	40.27	40.3
EGO55_04200		WP_021691983.1	IclR family transcriptional regulator	726	-0.121341	-1.08775	0.179327	-0.676645	0.498632	0.996428	204.45	151.56	175.59	230.34	174.45	181.69
EGO55_04205		WP_040717746.1	IS110 family transposase	1026	-0.222145	-1.16647	0.204124	-1.08829	0.276469	0.966838	74.62	71.83	72.85	80.16	79.06	104.06
EGO55_04210		WP_021691985.1	alpha/beta hydrolase	960	0.0129531	1.00902	0.212988	0.060816	0.951506	0.996428	439.02	327.61	491.7	417.68	328.7	501.4
EGO55_04215			IS6 family transposase	671	-0.325857	-1.25341	0.188203	-1.73141	0.0833785	0.677116	158.18	142.92	160.57	197.47	170.11	238.88
EGO55_04220		WP_084620483.1	AraC family transcriptional regulator ligand-binding domain-containing protein	1029	-0.216411	-1.16184	0.203045	-1.06583	0.286501	0.967747	20.34	20.25	23.72	28.59	24.84	21.13
EGO55_04225		WP_021691989.1	hypothetical protein	339	3.15831	8.92784	0.272715	11.581	5.14417e-31	2.23625e-28	229.01	154.35	154.83	20.89	11.92	18.1
EGO55_04230		WP_021691990.1	Dabb family protein	654	3.95939	15.5559	0.209057	18.9393	5.41417e-80	8.23766e-77	579	387.78	491.31	35.44	25.72	29.43
EGO55_04235		WP_021691991.1	NADP-dependent oxidoreductase	990	3.41836	10.6913	0.230195	14.8499	6.97108e-50	4.2426e-47	322.55	187.72	247.69	28.32	19.13	25.58
EGO55_04245		WP_021691993.1	helix-turn-helix transcriptional regulator	750	-0.642787	-1.56134	0.236732	-2.71525	0.00662262	0.199531	391.35	313.32	301.2	683.52	367.06	695.52
EGO55_04250		WP_021692028.1	TonB-dependent receptor	2511	-0.271199	-1.20681	0.192441	-1.40926	0.158759	0.881333	43.5	34.39	34.82	59.62	40.27	40.39
EGO55_04255		WP_161566014.1	serine hydrolase	1290	-0.469645	-1.38477	0.226165	-2.07656	0.037842	0.502853	45.26	37.14	33.98	60.17	40.03	65.56
EGO55_04260		WP_021692022.1	alpha/beta hydrolase	960	-0.577944	-1.49272	0.223373	-2.58735	0.00967173	0.255922	71.05	44.97	54.93	105.81	64.91	86.72
EGO55_04265		WP_235694176.1	hypothetical protein	369	-0.0950384	-1.06809	0.199356	-0.476728	0.633556	0.996428	207.85	163.37	214.66	271.04	226.09	154.11
EGO55_04270		WP_084620501.1	SGNH/GDSL hydrolase family protein	918	-0.688829	-1.61197	0.292485	-2.35509	0.0185181	0.385963	386.58	280.01	340.28	472.32	327.57	867.4
EGO55_04280		WP_124916702.1	IS6 family transposase	708	-0.337927	-1.26394	0.186332	-1.81357	0.0697434	0.65419	169.82	161.69	150.14	221.42	180.32	237.18
EGO55_04285			site-specific DNA-methyltransferase	753	-0.197564	-1.14676	0.189937	-1.04015	0.298269	0.972047	39.62	36.6	40.85	47.9	42.98	44.76
EGO55_04290		WP_124916704.1	DUF5681 domain-containing protein	531	-0.475665	-1.39056	0.304721	-1.56098	0.118528		11.02	10.52	13.33	21.01	15.79	14.09
EGO55_04295		WP_021692055.1	hypothetical protein	459	-0.262144	-1.19926	0.3057	-0.857521	0.391157		12.08	13.43	10.32	20.19	14.79	17.23
EGO55_04300		WP_124916705.1	hypothetical protein	969	-0.438989	-1.35565	0.200397	-2.1906	0.0284808	0.440358	53.08	38.99	49.19	85.41	64.29	55.07
EGO55_04305		WP_021692017.1	hypothetical protein	513	-0.0102061	-1.0071	0.204224	-0.0499753	0.960142	0.996428	37.54	34.51	38.27	45.32	37.21	32.8
EGO55_04310		WP_021692016.1	hypothetical protein	231	-0.102424	-1.07358	0.224141	-0.45696	0.6477		15.16	29.36	24.93	37.36	49.91	30.85
EGO55_04315		WP_021692015.1	AraC family transcriptional regulator	936	-0.0704965	-1.05008	0.223266	-0.315751	0.752192	0.996428	22.73	19.07	26.63	32.3	21.67	19.32
EGO55_04320		WP_052023827.1	TonB-dependent receptor	2331	-0.24553	-1.18553	0.255928	-0.959368	0.337373		7.09	4.5	7.16	10.65	6.92	5.81
EGO55_04325		WP_124916706.1	SDR family NAD(P)-dependent oxidoreductase	816	-0.32402	-1.25181	0.219609	-1.47544	0.140095	0.832475	19.83	12.23	13.49	28.11	20.21	18.27
EGO55_04330		WP_210766641.1	LLM class flavin-dependent oxidoreductase	1185	0.03024	1.02118	0.212359	0.1424	0.886764	0.996428	12.97	12.42	11.53	11.63	11.29	13.68
EGO55_04335		WP_021691902.1	glucose 1-dehydrogenase	777	-0.31838	-1.24693	0.337207	-0.944169	0.345083		3.68	3.75	4.65	4.75	6.04	4.7
EGO55_04340		WP_021691903.1	hypothetical protein	255	-0.131672	-1.09556	0.185833	-0.708553	0.478602	0.996428	150.67	157.51	159.37	169.08	176.07	178.53
EGO55_04345		WP_021691904.1	cobalamin-binding protein	924	-0.0868245	-1.06203	0.199997	-0.434129	0.664195	0.996428	666.12	709.52	753.36	662.3	739.3	939.51
EGO55_04350		WP_021691905.1	hypothetical protein	561	-0.000533205	-1.00037	0.188687	-0.00282587	0.997745	0.99873	1325.82	1332.37	1573.78	1287.78	1228.06	1586.22
EGO55_04355		WP_040717652.1	TonB-dependent receptor	1941	-0.170995	-1.12583	0.189252	-0.903533	0.366243	0.996428	4237.6	4187.13	3889.04	4189.68	4657.08	5493.76
EGO55_04360		WP_021691907.1	tyrosine-type recombinase/integrase	633	0.0957223	1.0686	0.262384	0.364818	0.715247	0.996428	28	19.53	23.27	31.89	19.35	17.86
EGO55_04365		WP_021691908.1	arylamine N-acetyltransferase	813	-0.00478265	-1.00332	0.212247	-0.0225334	0.982022	0.997428	71.66	60.85	72.43	88.6	71.32	48.99
EGO55_04370		WP_021691909.1	hypothetical protein	1536	-0.275579	-1.21048	0.176912	-1.55772	0.119299	0.777948	25.57	19.98	23.21	27.34	30	30.66
EGO55_04375		WP_021691910.1	RNA-directed DNA polymerase	1689	-0.230164	-1.17297	0.178728	-1.28779	0.19782	0.921867	22.71	20.56	22.66	28.64	28.39	22.92
EGO55_04380		WP_021691911.1	DNA polymerase	1581	-0.311457	-1.24096	0.178595	-1.74393	0.0811718	0.670775	24.12	24.1	23.94	33.4	30.41	28.26
EGO55_04385		WP_021691912.1	DUF2513 domain-containing protein	414	-0.146538	-1.10691	0.232547	-0.630143	0.528601		11.26	20.26	12.75	18.47	20.33	19.81
EGO55_04395		WP_021691913.1	hypothetical protein	1842	-0.158029	-1.11576	0.198336	-0.796773	0.425583	0.996428	12.46	12.83	12.8	16.47	14.06	13.46
EGO55_04400		WP_124916707.1	hypothetical protein	1350	0.109384	1.07877	0.19721	0.554657	0.579129	0.996428	40.61	37.48	45.06	47.92	31.59	37.18
EGO55_04405		WP_021691915.1	DUF5706 domain-containing protein	621	-0.0844567	-1.06029	0.191663	-0.440651	0.659466	0.996428	123.39	108.77	112.63	156.7	118.54	101.95
EGO55_04410		WP_021691916.1	adenylate/guanylate cyclase domain-containing protein	762	0.111911	1.08066	0.216214	0.517592	0.604743	0.996428	27.07	26.46	28.51	27.14	22.6	27.63
EGO55_04415		WP_021691917.1	hypothetical protein	930	-0.365254	-1.28811	0.213976	-1.70699	0.0878242	0.690566	75.02	59.26	46.42	77.33	79.54	72.75
EGO55_04420			MucR family transcriptional regulator	396	-0.389539	-1.30997	0.191533	-2.0338	0.0419721	0.541191	424.29	358.88	326.32	469.29	441.99	506.18
EGO55_04425		WP_124916697.1	recombinase family protein	1662	-0.353435	-1.2776	0.200134	-1.76599	0.0773975	0.663438	11.42	8.58	9.61	16.44	11.47	10.54
EGO55_04430		WP_021692052.1	DUF2924 domain-containing protein	429	-0.333486	-1.26005	0.30323	-1.09978	0.271429		7.45	6.33	4.22	9.02	7.08	6
EGO55_04445			tyrosine-type recombinase/integrase	204	0.142316	1.10368	0.303785	0.468476	0.639444		33.89	26.19	21.62	46.3	26.89	32.31
EGO55_04455	cydB	WP_021692003.1	cytochrome d ubiquinol oxidase subunit II	999	1.18709	2.27694	0.556323	2.13382	0.0328574	0.477329	50.95	38.56	139.62	35.94	34.48	29.24
EGO55_04460		WP_021692002.1	cytochrome ubiquinol oxidase subunit I	1395	1.36167	2.56982	0.648433	2.09994	0.0357345	0.496067	88.23	53.58	243.57	71.51	48.88	38.29
EGO55_04465		WP_021692001.1	sulfite exporter TauE/SafE family protein	786	1.61427	3.06157	0.905838	1.78207	0.0747371	0.658193	76.17	26.29	234.14	62.62	25.91	23.64
EGO55_04470		WP_021692000.1	bifunctional protein tyrosine phosphatase family protein/NAD(P)/FAD-dependent oxidoreductase	1584	1.48759	2.80421	0.903979	1.64561	0.099845	0.709879	133.89	44.19	287	110.33	31.03	30.85
EGO55_04475		WP_021691999.1	hypothetical protein	411	1.4211	2.6779	0.825672	1.72115	0.0852241	0.682465	282.01	115.12	554.42	233.8	59.02	76.25
EGO55_04480		WP_040717760.1	DUF2892 domain-containing protein	207	1.38344	2.60891	0.79549	1.73911	0.0820155	0.670775	225.79	70.5	319.52	155.17	25.28	46.93
EGO55_04485		WP_021691997.1	YeeE/YedE family protein	450	1.20393	2.30366	0.688943	1.7475	0.0805511	0.670775	727.72	276.17	1017.81	533.61	153.21	211.02
EGO55_04490		WP_021691996.1	MBL fold metallo-hydrolase	918	0.651505	1.57081	0.284058	2.29356	0.0218155	0.402331	1329.73	807.05	1687	1232.95	552.58	712.29
EGO55_04495		WP_021691995.1	peroxiredoxin	624	0.228842	1.17189	0.184878	1.2378	0.215789	0.930095	345.92	299.4	421.48	343.46	314.68	290.15
EGO55_04500		WP_021691994.1	metalloregulator ArsR/SmtB family transcription factor	393	0.174889	1.12888	0.182726	0.957112	0.338511	0.996428	264.97	248.66	307.22	247.14	239.53	285.73
EGO55_04505		WP_244925488.1	IS6 family transposase	642	-0.249278	-1.18861	0.210357	-1.18502	0.236008	0.951926	44.47	33.99	44.93	59.01	48.19	51.09
EGO55_04510		WP_021692042.1	IS110 family transposase	1023	0.160816	1.11792	0.16873	0.953097	0.340541	0.996428	29.02	27.2	26.96	29.26	23.84	25.93
EGO55_04515		WP_124916712.1	MaoC family dehydratase N-terminal domain-containing protein	534	-0.387822	-1.30842	0.208988	-1.85571	0.0634944	0.62936	6.82	8.14	7.26	8.28	8.68	10.48
EGO55_04520		WP_021691981.1	CoA transferase	1221	-0.0604662	-1.0428	0.189871	-0.31846	0.750136	0.996428	30.41	26.21	26.33	33.69	30.4	27.63
EGO55_04525		WP_021691980.1	acyl-CoA dehydrogenase family protein	1128	-0.246789	-1.18656	0.20795	-1.18677	0.235317	0.951926	25.61	24.81	21.3	33.74	27.67	25.2
EGO55_04530		WP_021691979.1	acyl-CoA dehydrogenase family protein	1191	-0.304824	-1.23527	0.192905	-1.58017	0.114067	0.766241	25.01	22.75	23.23	33.87	27.83	24.95
EGO55_04535		WP_021691978.1	3-hydroxyacyl-CoA dehydrogenase NAD-binding domain-containing protein	2061	-0.160203	-1.11744	0.204779	-0.782319	0.434027	0.996428	14.83	17.13	16.4	22.76	17.02	15.32
EGO55_04540		WP_040717739.1	CoA ester lyase	840	-0.396381	-1.3162	0.212329	-1.86682	0.0619261	0.617839	22.99	18.04	19.87	32.4	28.5	21.47
EGO55_04545		WP_021691976.1	TetR/AcrR family transcriptional regulator	732	-0.043282	-1.03046	0.163386	-0.264905	0.791082	0.996428	198.71	190.54	197.24	233.02	194.26	204.83
EGO55_04550			IS6 family transposase	704	-0.122034	-1.08827	0.171119	-0.713153	0.475751	0.996428	58.73	49.93	53.88	71.26	54.51	64.45
EGO55_04555		WP_124916713.1	autotransporter domain-containing protein	6501	-0.504097	-1.41823	0.184232	-2.73621	0.00621514	0.192986	8.52	7.23	7.56	12.38	9.8	12.38
EGO55_04560		WP_084620434.1	helix-turn-helix transcriptional regulator	786	-0.401998	-1.32134	0.203928	-1.97128	0.0486918	0.561247	112.31	73.84	93.47	139.3	100.11	133.97
EGO55_04570		WP_124916714.1	hypothetical protein	399	-0.00074232	-1.00051	0.206714	-0.00359105	0.997135	0.998447	118.59	84.85	82.71	115.61	81.05	77.83
EGO55_04575		WP_021691820.1	hypothetical protein	1809	-0.0870368	-1.06219	0.192359	-0.452471	0.650929	0.996428	1518.72	1141.63	1149.13	1379.41	1194.23	1615.42
EGO55_04580		WP_040717551.1	DUF2827 family protein	1032	-0.207539	-1.15472	0.178355	-1.16363	0.244574	0.958501	122.88	112.29	104.32	133.37	131.59	148.34
EGO55_04585		WP_124916715.1	DUF2827 family protein	1125	-0.108969	-1.07846	0.200897	-0.542411	0.587535	0.996428	81.61	89.47	82.54	84.72	91.97	114.34
EGO55_04590		WP_021691823.1	DUF1176 domain-containing protein	1116	0.104127	1.07484	0.23496	0.44317	0.657643	0.996428	24.6	24.32	15.1	24.13	17.7	20.35
EGO55_04595		WP_040717556.1	helix-turn-helix domain-containing protein	252	-0.219498	-1.16433	0.238134	-0.921742	0.356663		68.18	54.2	55.04	92.04	69.64	63.16
EGO55_04600		WP_021691825.1	hypothetical protein	240	-0.242457	-1.18301	0.236046	-1.02716	0.304345	0.972818	63.14	31.21	38.81	45.48	45.49	47.82
EGO55_04605		WP_021691826.1	nuclear transport factor 2 family protein	519	-0.260002	-1.19748	0.234996	-1.10641	0.268548		17.97	17.73	17.76	27.86	20.15	17.02
EGO55_04610		WP_161566016.1	TonB-dependent receptor	2361	-0.216618	-1.16201	0.258738	-0.837211	0.402474	0.996428	11.71	8.07	10.91	17.12	10.6	7.65
EGO55_04615		WP_021691828.1	RNA polymerase sigma factor	492	-0.33433	-1.26079	0.244769	-1.3659	0.171971	0.899637	51.55	36.04	45.98	80.77	46.15	45.25
EGO55_04620		WP_021691829.1	FecR domain-containing protein	882	0.0145023	1.0101	0.195367	0.0742311	0.940827	0.996428	28.46	25.26	31.52	29.79	26.65	28.25
EGO55_04625		WP_161566017.1	TetR/AcrR family transcriptional regulator	1338	-0.237486	-1.17894	0.204379	-1.16199	0.24524	0.958501	38.76	31.74	34.13	54.79	39.29	33.21
EGO55_04630		WP_021691831.1	arylsulfatase	2241	-0.111443	-1.08031	0.280842	-0.396818	0.691502	0.996428	10.6	6.37	9.08	14.87	8.56	6.36
EGO55_04635		WP_084620445.1	TonB-dependent receptor	2361	-0.363678	-1.2867	0.230024	-1.58104	0.113869	0.766241	33.31	23.09	24.18	49.62	30.32	27.59
EGO55_04645		WP_174391314.1	gamma-glutamyltransferase family protein	1581	0.0576354	1.04076	0.235628	0.244603	0.806764	0.996428	11.48	12.06	10.33	13.29	9.33	13.03
EGO55_04650		WP_021691836.1	ribokinase	852	-0.0541836	-1.03827	0.235078	-0.230492	0.817709	0.996428	33.16	26.25	20.02	27.5	29.37	29.49
EGO55_04655		WP_021691837.1	cupin domain-containing protein	444	-0.00261261	-1.00181	0.298802	-0.0087436	0.993024		17.94	12.32	17.6	16.47	14.83	15.22
EGO55_04660		WP_021691838.1	creatininase family protein	795	-0.234683	-1.17665	0.222348	-1.05548	0.291207	0.967747	27.78	23.23	19.34	29.23	24.33	29.83
EGO55_04665		WP_021691839.1	cysteine hydrolase family protein	789	-0.0207983	-1.01452	0.2162	-0.0961993	0.923362		21.37	18.45	19.71	19.97	20.41	21.83
EGO55_04670		WP_021691840.1	MFS transporter	1266	0.116733	1.08428	0.186682	0.625305	0.531771	0.996428	37.92	37.66	38.33	35.67	34.23	38.46
EGO55_04675		WP_021691841.1	TauD/TfdA family dioxygenase	870	0.170904	1.12576	0.200108	0.854059	0.393072	0.996428	31.23	34.75	36.09	31.61	33.12	29.58
EGO55_04680		WP_021691842.1	aromatic ring-hydroxylating dioxygenase subunit alpha	1092	-0.142137	-1.10354	0.206359	-0.688787	0.490957	0.996428	24.92	19.74	23.99	23.42	27.59	26.36
EGO55_04685		WP_161566018.1	TonB-dependent receptor	2115	-0.172708	-1.12717	0.200965	-0.859393	0.390124	0.996428	20.27	16.94	26.31	26.44	25.6	21.62
EGO55_04690		WP_021691844.1	LysR substrate-binding domain-containing protein	903	-0.150805	-1.11019	0.224606	-0.671423	0.501951		17.21	15.34	17.69	19.94	15.89	16.61
EGO55_04695		WP_021691845.1	TetR family transcriptional regulator	690	0.12303	1.08902	0.216955	0.567075	0.570663		20.33	18.79	21.12	20.06	21.83	15.56
EGO55_04700		WP_021691846.1	bile acid:sodium symporter	1008	0.177422	1.13086	0.227658	0.779335	0.435782	0.996428	19.95	21.51	27.28	19.86	22.95	16.31
EGO55_04705	hpxZ	WP_021691847.1	oxalurate catabolism protein HpxZ	381	0.121419	1.0878	0.310279	0.391323	0.695559		18.9	15.3	10.52	14.86	18.91	16.39
EGO55_04710		WP_021691848.1	AtzE family amidohydrolase	1356	0.04379	1.03082	0.24095	0.181739	0.855788	0.996428	20.47	20.22	29.34	30.4	23.57	16.32
EGO55_04715		WP_124916717.1	hypothetical protein	354	-0.303592	-1.23421	0.316954	-0.957844	0.338142		9.72	5.95	4.75	19.96	6.06	8.28
EGO55_04720		WP_021691849.1	TetR/AcrR family transcriptional regulator	624	-0.472808	-1.38781	0.208141	-2.27158	0.0231119	0.408997	27.39	26.17	26.79	40.22	46.08	41.14
EGO55_04725		WP_021691850.1	NAD(P)/FAD-dependent oxidoreductase	1995	-0.298864	-1.23018	0.221245	-1.35083	0.176751	0.902439	15.02	13.12	14.76	26.35	16.03	14.24
EGO55_04730		WP_021691851.1	hypothetical protein	1059	-0.132868	-1.09647	0.185081	-0.717892	0.472824	0.996428	35.7	33.3	36.83	47.03	40.89	34.61
EGO55_04735		WP_021691852.1	hypothetical protein	1533	-0.163946	-1.12035	0.185245	-0.885022	0.376145	0.996428	24.37	20.62	21.83	27.1	23.33	23.85
EGO55_04745		WP_021691854.1	hypothetical protein	237	-0.853661	-1.80708	0.415094	-2.05655	0.0397297		14.16	2.14	3.52	18.87	13.55	10.8
EGO55_04750		WP_021691855.1	hypothetical protein	408	0.239551	1.18063	0.180543	1.32683	0.184564	0.914122	171.08	132.38	178.34	162.91	123.76	115.27
EGO55_04755		WP_124916718.1	hypothetical protein	711	-0.309397	-1.23919	0.229324	-1.34917	0.177283		14.99	16.49	15.06	23.09	19.47	14.82
EGO55_04760		WP_161566020.1	CHAT domain-containing protein	3030	-0.131825	-1.09568	0.204197	-0.645577	0.518553	0.996428	97.86	81.65	89.27	99.72	79.28	124.79
EGO55_04765		WP_021691858.1	MFS transporter	1194	-0.1378	-1.10023	0.239194	-0.576102	0.564547	0.996428	30.19	25.11	31.41	45.17	28.01	21.77
EGO55_04770		WP_021691859.1	TauD/TfdA family dioxygenase	843	0.208387	1.1554	0.264033	0.789247	0.429967	0.996428	23.12	21.09	25.82	23.89	26.2	12.44
EGO55_04775		WP_021691860.1	TetR family transcriptional regulator	714	-0.225229	-1.16896	0.200261	-1.12468	0.260726	0.958501	46.37	51.31	59.22	77.99	54.82	55.11
EGO55_04780		WP_021691861.1	arylsulfatase	2328	-0.0632582	-1.04482	0.226992	-0.27868	0.78049	0.996428	16.51	13.89	15.72	22.76	15.69	11.04
EGO55_04785		WP_124916719.1	SDR family NAD(P)-dependent oxidoreductase	813	-0.23735	-1.17883	0.209197	-1.13458	0.256553	0.958501	22.07	15.04	15.42	25.46	22.32	21.7
EGO55_04790		WP_210766645.1	LLM class flavin-dependent oxidoreductase	1185	0.0501891	1.0354	0.201429	0.249165	0.803233	0.996428	16.17	15.9	16.2	14.57	16.29	16.68
EGO55_04795		WP_210766646.1	TonB-dependent receptor	2511	-0.246534	-1.18635	0.174126	-1.41584	0.156823	0.877228	31.42	24.5	26.42	36.56	31.12	32.38
EGO55_04805		WP_124916720.1	autotransporter outer membrane beta-barrel domain-containing protein	5340	1.17354	2.25565	0.194988	6.01854	1.75994e-09	5.95056e-07	47.09	31.76	37.46	21.22	16.02	14.8
EGO55_04810		WP_021691371.1	TonB-dependent receptor	2316	-0.142567	-1.10387	0.302516	-0.47127	0.637448	0.996428	12.85	8.21	11.71	18.8	11.55	6.57
EGO55_04815		WP_021691370.1	MmgE/PrpD family protein	1419	0.217124	1.16241	0.22943	0.946361	0.343965	0.996428	13.58	13.87	16.98	14.88	9.94	14.83
EGO55_04820		WP_021691369.1	SDR family oxidoreductase	783	0.111544	1.08038	0.229317	0.486419	0.62667		18.59	16.47	18.13	17.03	15.69	21.88
EGO55_04825		WP_124916721.1	LuxR C-terminal-related transcriptional regulator	714	-0.272198	-1.20765	0.249297	-1.09186	0.274894	0.966838	30.2	19.94	26.63	42.32	30.98	20.07
EGO55_04830		WP_124916722.1	hypothetical protein	360	-0.224155	-1.16809	0.291462	-0.76907	0.441852	0.996428	119.14	86.05	95.47	177.05	113.72	62.3
EGO55_04835		WP_021691367.1	VOC family protein	465	-0.395791	-1.31566	0.456748	-0.86654	0.386194		3.41	0.39	3.2	5.56	2.97	0.72
EGO55_04840		WP_021691366.1	FAD-dependent oxidoreductase	2115	0.0288214	1.02018	0.212287	0.135766	0.892006	0.996428	9.87	8.17	8.31	10.27	8.26	7.78
EGO55_04845		WP_021691365.1	nuclear transport factor 2 family protein	489	0.447811	1.36397	0.602104	0.743742	0.457032		1.4	2.16	4.42	3	2.06	2.88
EGO55_04850		WP_244925489.1	TonB-dependent receptor	1806	-0.477736	-1.39256	0.325132	-1.46936	0.141734		3.24	1.61	3.05	5.79	3.51	2.45
EGO55_04855		WP_235694165.1	AraC family transcriptional regulator	948	-0.0812678	-1.05795	0.245385	-0.331185	0.740504	0.996428	21.6	21.22	23.6	33.57	20.59	14.76
EGO55_04860		WP_021691362.1	AI-2E family transporter	1824	-0.411332	-1.32991	0.31641	-1.3	0.193602	0.919793	17.94	12.72	20.8	39.81	22.3	11.57
EGO55_04865		WP_124916724.1	hypothetical protein	1164	0.00796139	1.00553	0.240139	0.0331533	0.973552		9.24	9.35	9.84	13.84	9.98	7.54
EGO55_04870		WP_161566021.1	cytochrome P450	1176	-0.0767018	-1.0546	0.248511	-0.308645	0.757591		9.02	7.61	9.94	8.51	9.42	9.97
EGO55_04875		WP_021691359.1	2Fe-2S iron-sulfur cluster-binding protein	318	-0.22838	-1.17152	0.520206	-0.439018	0.660648		3.83	5.09	8.73	9.45	3.8	4.46
EGO55_04880		WP_021691358.1	nuclear transport factor 2 family protein	372	-0.0110372	-1.00768	0.590506	-0.0186912	0.985087		2.75	7.74	2.87	0.67	2.75	1.61
EGO55_04885		WP_021691357.1	TIGR03619 family F420-dependent LLM class oxidoreductase	948	-0.712378	-1.6385	0.302061	-2.35839	0.0183544		6.49	3.96	6.23	11.82	7.88	7.95
EGO55_04890		WP_210766647.1	pilus assembly protein	1341	-0.386308	-1.30704	0.19549	-1.9761	0.0481434	0.561247	35.86	28.75	35.49	46.54	37.87	49.04
EGO55_04895		WP_021691355.1	pilus assembly protein	501	-0.155039	-1.11345	0.268885	-0.576602	0.564209		22.02	20.78	20.77	28.96	18.14	36.59
EGO55_04900		WP_021691354.1	pilus assembly protein	435	-0.545643	-1.45967	0.365577	-1.49255	0.135555		11.62	5.29	9.16	13.93	8.71	25.96
EGO55_04905		WP_021691353.1	TetR/AcrR family transcriptional regulator	603	0.0863357	1.06167	0.181173	0.476537	0.633692	0.996428	172.06	177.14	227.71	190.68	173.65	182.05
EGO55_04910		WP_210766648.1	enoyl-CoA hydratase-related protein	732	0.00461842	1.00321	0.228046	0.0202522	0.983842		15.63	10.37	11.07	10.26	11.15	10.46
EGO55_04915		WP_021691351.1	FAD-binding oxidoreductase	1077	-0.0309401	-1.02168	0.23778	-0.13012	0.896471		11.53	11.01	10.2	13.34	11.71	9.31
EGO55_04920	paaJ	WP_021691350.1	phenylacetate-CoA oxygenase subunit PaaJ	471	-0.307968	-1.23796	0.457182	-0.673623	0.500551		3.25	3.84	4.19	4.55	4	2.48
EGO55_04925	paaC	WP_021691349.1	phenylacetate-CoA oxygenase subunit PaaC	753	0.00137052	1.00095	0.324375	0.00422511	0.996629		5.48	6.39	6.06	7.89	5.8	4.86
EGO55_04930	paaB	WP_021691348.1	1%2C2-phenylacetyl-CoA epoxidase subunit B	282	0.368206	1.29075	0.55046	0.668907	0.503555		8.23	5.87	11.64	3.58	3.05	4.97
EGO55_04935	paaA	WP_021691347.1	1%2C2-phenylacetyl-CoA epoxidase subunit A	987	-0.0669717	-1.04752	0.280553	-0.238713	0.811328		5.98	5.96	7.3	8.02	6.31	6.67
EGO55_04940	pcaF		3-oxoadipyl-CoA thiolase	1199	0.489839	1.40429	0.260712	1.87885	0.0602654		7.51	7.56	8.08	5.79	6.29	5.42
EGO55_04945	paaI	WP_021691345.1	hydroxyphenylacetyl-CoA thioesterase PaaI	432	0.167318	1.12297	0.434066	0.385467	0.699892		8.36	5.35	5.67	5.74	6.71	3.34
EGO55_04950		WP_021691344.1	3-hydroxyacyl-CoA dehydrogenase NAD-binding domain-containing protein	1446	-0.17977	-1.1327	0.227443	-0.790396	0.429296	0.996428	15.09	14.07	19.17	24.59	18.21	15.15
EGO55_04955	paaG	WP_021691343.1	2-(1%2C2-epoxy-1%2C2-dihydrophenyl)acetyl-CoA isomerase PaaG	792	0.188091	1.13926	0.319137	0.589374	0.55561		5.47	8.02	9.26	6.4	6.76	6.23
EGO55_04960	paaZ	WP_021691342.1	phenylacetic acid degradation bifunctional protein PaaZ	2028	0.00971257	1.00675	0.260561	0.0372757	0.970265		6.1	3.91	5.91	6.57	5.29	4.53
EGO55_04965		WP_021691341.1	EthD family reductase	300	0.148821	1.10866	0.308713	0.482069	0.629757		15.82	17.74	17.25	18.65	15.67	22.13
EGO55_04970		WP_124916725.1	AraC family transcriptional regulator	948	-0.0494296	-1.03486	0.251622	-0.196443	0.844263	0.996428	16.88	15.84	20.71	25.84	15.42	14.23
EGO55_04975		WP_021691339.1	aromatic ring-hydroxylating dioxygenase subunit alpha	1347	-0.140018	-1.10192	0.385144	-0.363548	0.716196		3.68	1.3	2.26	2.65	3.28	1.9
EGO55_04980		WP_021691338.1	aromatic-ring-hydroxylating dioxygenase subunit beta	531	-0.59168	-1.507	0.839917	-0.70445	0.481152		1.5	0.63	0.63	1.52	2.72	0.62
EGO55_04985		WP_021691337.1	SDR family NAD(P)-dependent oxidoreductase	807	0.0890918	1.0637	0.424275	0.209986	0.833679		5.51	3.65	4.61	8.63	2.91	3.29
EGO55_04990		WP_021691336.1	VOC family protein	903	0.158789	1.11635	0.380583	0.417226	0.676513		3.62	2.41	4.49	3.19	2.79	2.99
EGO55_04995		WP_021691335.1	alpha/beta fold hydrolase	843	-0.254744	-1.19312	0.392407	-0.649183	0.51622		4.73	3.61	2.52	4.49	4.8	3.34
EGO55_05000		WP_021691334.1	non-heme iron oxygenase ferredoxin subunit	321	0.367336	1.28997	0.914957	0.401478	0.688068		2	0.83	1.55	2.78	0	0.73
EGO55_05005		WP_021691333.1	AMP-binding protein	1569	-0.0493521	-1.0348	0.31503	-0.156659	0.875514		2.22	2.65	2.49	3.25	2.4	2.52
EGO55_05010		WP_021691332.1	TonB-dependent receptor	2349	-0.156725	-1.11475	0.244898	-0.639961	0.522198	0.996428	7.23	5.31	6.32	9.29	6.28	4.57
EGO55_05015		WP_021691331.1	acetyl-CoA C-acyltransferase	1173	0.235866	1.17761	0.237354	0.993732	0.320354		9.89	7.74	8.97	8.92	7.87	7.06
EGO55_05020		WP_021691330.1	TonB-dependent receptor	2352	-0.0818183	-1.05835	0.23991	-0.341037	0.733075		5.38	3.81	4.63	6.46	4.79	4.4
EGO55_05025		WP_021691329.1	AraC family transcriptional regulator	1089	0.0453538	1.03194	0.241849	0.187529	0.851246	0.996428	10.5	12.75	11.87	15.42	12.03	8.17
EGO55_05030		WP_021691328.1	hypothetical protein	558	-0.350589	-1.27508	0.338773	-1.03488	0.300726		9.44	7.36	7.63	15.63	8.41	7.09
EGO55_05035		WP_021691327.1	GMC family oxidoreductase N-terminal domain-containing protein	1629	-0.245669	-1.18564	0.24109	-1.01899	0.308208		8.41	6.92	7.7	12.13	10.12	6.47
EGO55_05040		WP_084620282.1	HAMP domain-containing histidine kinase	1368	0.0700591	1.04976	0.188893	0.370893	0.710717	0.996428	24.07	25.94	23.67	25.62	26.11	22.77
EGO55_05045		WP_021691325.1	response regulator transcription factor	687	0.174546	1.12861	0.215558	0.809738	0.418091	0.996428	30.79	34.79	31.81	30.14	29.49	29.27
EGO55_05050		WP_021691324.1	PDZ domain-containing protein	417	0.122698	1.08877	0.2991	0.410226	0.681641		15.56	20.47	14.92	21.56	17.4	9.56
EGO55_05055		WP_040716920.1	hypothetical protein	1428	-0.360005	-1.28343	0.250803	-1.43541	0.151171	0.867132	11.54	8.12	13.5	18.84	13.59	9.85
EGO55_05060		WP_021691322.1	hypothetical protein	783	0.155898	1.11411	0.344988	0.451894	0.651345		6.6	4.91	5.34	4.71	4.75	4.96
EGO55_05065		WP_021691321.1	DUF2147 domain-containing protein	435	-0.122067	-1.08829	0.3704	-0.329556	0.741736		7.64	7.93	4.77	11.95	9.54	8.48
EGO55_05070	mprF	WP_021691320.1	bifunctional lysylphosphatidylglycerol flippase/synthetase MprF	2601	0.0798073	1.05688	0.196987	0.40514	0.685375	0.996428	13.84	13.24	14.8	17.24	13.17	11.27
EGO55_05075		WP_021691319.1	SulP family inorganic anion transporter	1605	0.317201	1.24591	0.263998	1.20153	0.229546		6.6	5.63	6.91	6.15	5.07	3.99
EGO55_05080		WP_021691318.1	hypothetical protein	618	0.0375012	1.02633	0.245054	0.153032	0.878373		22.29	19.46	21.79	27.25	18.88	16.24
EGO55_05085		WP_021691317.1	hypothetical protein	285	0.504723	1.41885	0.236285	2.13608	0.0326732	0.477329	66.06	67.14	101.97	38.42	34.79	55.29
EGO55_05090		WP_040716919.1	TonB-dependent receptor	2487	-0.558451	-1.47269	0.267304	-2.0892	0.0366899		4.83	3.93	4.7	9.95	6.1	4.6
EGO55_05095		WP_021691315.1	VOC family protein	390	-0.176564	-1.13019	0.308727	-0.571908	0.567384		22.61	20.01	13.67	26.66	18.61	19.94
EGO55_05100		WP_021691314.1	SDR family NAD(P)-dependent oxidoreductase	807	-0.0424782	-1.02988	0.286353	-0.148342	0.882073		8.2	11.13	7.27	12.73	10.66	7.73
EGO55_05105		WP_021691313.1	AMP-binding protein	1647	-0.304122	-1.23467	0.294296	-1.03339	0.301422		3.6	3.81	3.81	5.81	3.23	4.59
EGO55_05110		WP_021691312.1	TIGR03617 family F420-dependent LLM class oxidoreductase	1023	-0.166334	-1.1222	0.398598	-0.417298	0.67646		4.96	3.02	3.17	6.74	2.14	3.31
EGO55_05115		WP_021691311.1	cytochrome P450	1305	-0.0421475	-1.02965	0.272977	-0.154399	0.877295		6.74	4.79	6.4	6.67	6.07	4.67
EGO55_05125		WP_021691310.1	TetR/AcrR family transcriptional regulator	648	-0.188665	-1.13971	0.185689	-1.01602	0.309618	0.977637	120.48	94.72	121.99	159.9	120.98	115.62
EGO55_05130		WP_021691309.1	prepilin peptidase	483	0.279845	1.21406	0.360993	0.775208	0.438217		10.84	6.99	7.31	8.31	4.28	9.25
EGO55_05135		WP_021691308.1	hypothetical protein	672	0.00605519	1.00421	0.269504	0.0224679	0.982075		15.58	11.14	13.99	14.22	11.21	13.34
EGO55_05140		WP_210766649.1	type II secretion system F family protein	921	-0.178794	-1.13194	0.236648	-0.755526	0.449933		12.68	12.17	10.4	15.38	10.03	11.96
EGO55_05145		WP_021691306.1	type II secretion system F family protein	1005	-0.317352	-1.24604	0.25333	-1.25273	0.210306		5.83	7.64	5.53	7.63	7.72	8.25
EGO55_05150		WP_021691305.1	CpaF family protein	1377	0.0035458	1.00246	0.283379	0.0125126	0.990017		4.48	4.47	3.81	5.25	4.23	4.76
EGO55_05155		WP_161566023.1	AAA family ATPase	1158	-0.217439	-1.16267	0.331501	-0.655922	0.511874		4.73	2.88	2.81	3.81	4.26	4.55
EGO55_05160		WP_021691303.1	pilus assembly protein	621	-0.0355478	-1.02495	0.43857	-0.0810538	0.935399		6.49	2.78	2.77	8.52	3	4.5
EGO55_05165		WP_210766650.1	pilus assembly protein	447	-0.875789	-1.83501	0.488716	-1.79202	0.0731298		3.15	1.68	2.9	6.91	4.75	3.55
EGO55_05170		WP_040716916.1	pilus assembly protein TadG-related protein	1644	-0.529278	-1.44321	0.384464	-1.37666	0.168616		2.42	2.66	1.75	5.61	2.32	2.11
EGO55_05175		WP_021691300.1	hypothetical protein	303	-0.708915	-1.63457	0.867166	-0.817508	0.413638		6.86	0.96	0.89	6.08	5.1	2.91
EGO55_05180		WP_021691299.1	type II and III secretion system protein family protein	1455	-0.557985	-1.47221	0.29603	-1.8849	0.0594439		4.26	3.46	2.98	4.67	5.82	4.63
EGO55_05185	cpaB	WP_021691298.1	Flp pilus assembly protein CpaB	912	-0.629592	-1.54713	0.359142	-1.75305	0.0795939		4.57	3.86	2.73	9.56	4.39	5.38
EGO55_05190		WP_021691297.1	Flp family type IVb pilin	225	-0.513189	-1.4272	0.316758	-1.62013	0.105205		28.47	13.35	16.84	50.87	6.09	15.95
EGO55_05195		WP_052023764.1	DUF2569 family protein	855	-0.0464827	-1.03274	0.197137	-0.235788	0.813597	0.996428	24.33	26.7	26.62	28.52	28.77	22.83
EGO55_05200		WP_021691295.1	hypothetical protein	225	-0.451772	-1.36772	0.286521	-1.57675	0.114854		129.69	82.79	71.56	187.99	133.97	81.72
EGO55_05205		WP_021691294.1	helix-turn-helix domain-containing protein	708	0.0288309	1.02019	0.238401	0.120934	0.903743	0.996428	41.04	57.21	39.81	37	59.49	42.75
EGO55_05210		WP_021691293.1	M23 family metallopeptidase	549	0.175134	1.12907	0.25963	0.674555	0.499958		19.63	15.29	21.64	23.86	14.36	13.41
EGO55_05215		WP_052023763.1	metal-dependent hydrolase	789	0.264655	1.20135	0.382017	0.692783	0.488446		4.87	6.99	11.68	10.87	4.7	6.02
EGO55_05220		WP_021691291.1	epoxide hydrolase	1206	0.294531	1.22649	0.285918	1.03012	0.302953		4.84	4.98	5.42	5.71	3.94	4.02
EGO55_05225		WP_235694164.1	AraC family transcriptional regulator	804	0.0646981	1.04587	0.231396	0.279599	0.779785		18.45	16.78	15.67	19.61	17.68	14.04
EGO55_05230		WP_021691289.1	LysR family transcriptional regulator	897	0.0110236	1.00767	0.269977	0.0408314	0.96743		8.02	6.75	8.22	11.53	7.85	6.47
EGO55_05235		WP_235694163.1	acyl-CoA dehydrogenase family protein	1125	-0.143104	-1.10428	0.204487	-0.69982	0.48404	0.996428	20.3	21.89	21.9	23.37	28.09	20.51
EGO55_05240		WP_021691287.1	acyl-CoA carboxylase subunit beta	1602	-0.367808	-1.29039	0.199912	-1.83985	0.0657897	0.637068	12.92	14.78	15.74	20.59	20.66	17.06
EGO55_05245		WP_040717013.1	acetyl/propionyl/methylcrotonyl-CoA carboxylase subunit alpha	1845	-0.445542	-1.36183	0.22242	-2.00315	0.0451607	0.557071	21.63	23.34	21.95	24.87	36.45	31.71
EGO55_05250		WP_021691285.1	hypothetical protein	315	-0.196062	-1.14557	0.293407	-0.668227	0.503989		17.61	13.89	12.16	15.23	25.63	20.5
EGO55_05255		WP_021691284.1	helix-turn-helix transcriptional regulator	1005	-0.428095	-1.34546	0.199324	-2.14773	0.0317352	0.466523	35.1	35.77	38.98	57.04	44.27	54.42
EGO55_05260		WP_161566024.1	nuclear transport factor 2 family protein	492	-0.664205	-1.5847	0.202055	-3.28724	0.00101173	0.0549769	36.72	36.93	32.18	52.29	49.46	58.87
EGO55_05265		WP_021691282.1	acyl-CoA dehydrogenase family protein	1215	-0.419528	-1.33749	0.19404	-2.16207	0.0306126	0.455198	15.06	15.49	14.09	20.42	18.69	22.31
EGO55_05270		WP_021691281.1	long-chain fatty acid--CoA ligase	1626	-0.258969	-1.19662	0.213565	-1.2126	0.225283	0.942547	16.84	11.95	15.28	23.39	16.46	13.67
EGO55_05275		WP_021691280.1	hypothetical protein	1041	-0.0323586	-1.02268	0.277163	-0.116749	0.907059		7.16	5.13	6.49	6.32	5.8	7.06
EGO55_05280		WP_210766651.1	alpha/beta fold hydrolase	828	-0.0693135	-1.04922	0.287285	-0.241271	0.809345		8.72	6.6	6.71	6.79	8.68	7.48
EGO55_05285		WP_040716912.1	TonB-dependent receptor	2310	-0.193565	-1.14359	0.205801	-0.940544	0.346939	0.996428	24.16	17.94	21.66	32.19	23.59	18.87
EGO55_05290		WP_021691277.1	AraC family transcriptional regulator	960	0.113597	1.08192	0.185772	0.611489	0.540876	0.996428	44.64	34.81	42.73	39.19	37.04	37.86
EGO55_05295		WP_052023760.1	aromatic ring-hydroxylating dioxygenase subunit alpha	1293	0.619686	1.53654	0.68147	0.909337	0.363173		15.46	6.03	24.38	17.22	6.92	5.93
EGO55_05300		WP_021691275.1	aromatic-ring-hydroxylating dioxygenase subunit beta	477	0.608324	1.52449	0.362845	1.67654	0.0936324		10.98	6.39	15.66	10.25	6.24	7.72
EGO55_05305		WP_021691274.1	non-heme iron oxygenase ferredoxin subunit	309	-0.0808259	-1.05762	0.491798	-0.164348	0.869457		1.64	5.47	2.54	7.77	3.25	5.75
EGO55_05310		WP_021691273.1	TonB-dependent receptor	2472	-0.175671	-1.12949	0.197436	-0.889762	0.373594	0.996428	22.37	19.16	14.85	23.46	21.08	21.84
EGO55_05315		WP_040717002.1	FecR domain-containing protein	987	0.104385	1.07504	0.219048	0.476541	0.633689	0.996428	29.8	33.47	31.93	26.3	29.2	38.41
EGO55_05320		WP_021691271.1	RNA polymerase sigma factor	516	-0.219239	-1.16412	0.276701	-0.792331	0.428168		15.63	17.18	16.49	20.98	16.7	19.93
EGO55_05325		WP_235694162.1	M23 family metallopeptidase	705	0.0838921	1.05987	0.359847	0.233133	0.815658		8.05	2.4	4.34	6.22	4.24	4.52
EGO55_05330		WP_021691269.1	aldolase/citrate lyase family protein	810	-0.247948	-1.18752	0.52093	-0.475971	0.634095		2.49	1.04	2.29	3.67	1.35	1.47
EGO55_05335		WP_021691268.1	inositol-1-monophosphatase	831	0.0241807	1.0169	0.432563	0.055901	0.955421		3.7	2.29	2.56	4.16	2.28	2.38
EGO55_05340		WP_021691267.1	SLBB domain-containing protein	1881	0.292221	1.22452	0.34748	0.840974	0.400363		2.76	2.22	1.91	2.52	1.5	1.84
EGO55_05345		WP_021691266.1	hypothetical protein	1137	-0.331624	-1.25843	0.410815	-0.807234	0.419532		1.79	1.81	2.03	3.44	1.78	2.26
EGO55_05350		WP_021691265.1	glycosyltransferase family 2 protein	954	-0.450651	-1.36666	0.389677	-1.15648	0.247487		2.57	2.55	5.1	6.84	3.43	4.46
EGO55_05355		WP_210766652.1	hypothetical protein	972	-0.391056	-1.31135	0.524691	-0.745306	0.456087		2.14	2.6	1.4	5.4	1.34	1.82
EGO55_05360		WP_021691263.1	NAD-dependent epimerase/dehydratase family protein	1014	0.445525	1.36181	0.464409	0.959338	0.337389		2.55	2.08	2	2.34	1.4	1.5
EGO55_05365		WP_021691262.1	thiamine pyrophosphate-binding protein	1824	0.00417466	1.0029	0.267314	0.0156171	0.98754		6.19	4.24	5.13	6.83	5.49	4.04
EGO55_05370		WP_021691261.1	GtrA family protein	405	0.0832503	1.0594	0.638332	0.130418	0.896235		2.34	2.51	3.44	2.32	0.94	0.92
EGO55_05375	rfbG		CDP-glucose 4%2C6-dehydratase	1082	-0.221962	-1.16632	0.301795	-0.735474	0.462051		5.18	5.47	3.45	6.54	4.47	5.3
EGO55_05380	rfbF	WP_040716989.1	glucose-1-phosphate cytidylyltransferase	774	-0.673355	-1.59478	0.427081	-1.57664	0.114877		3	3.86	1.87	5.46	5.18	2.3
EGO55_05385		WP_021691258.1	glycosyltransferase family 39 protein	1647	-0.176543	-1.13017	0.299184	-0.590081	0.555136		4.93	3.26	4.35	6.99	5.22	2.95
EGO55_05395		WP_124916729.1	hypothetical protein	282	-0.435163	-1.35206	0.447202	-0.973079	0.330514		10.29	8.51	9.52	19.49	12.19	7.46
EGO55_05400		WP_021691256.1	hypothetical protein	678	-0.187797	-1.13902	0.319506	-0.587773	0.556685		7.64	8.14	6.91	11.93	9.34	6.11
EGO55_05405		WP_021691255.1	alkaline phosphatase D family protein	1965	-0.40288	-1.32214	0.236565	-1.70304	0.0885603	0.692773	9.96	6.72	8.24	13.82	11.88	7.98
EGO55_05410		WP_235694160.1	hydrolase	654	-0.176515	-1.13015	0.31086	-0.567827	0.570152		7.55	4.17	7.73	13.61	7.38	6.74
EGO55_05415		WP_021691253.1	DUF1427 family protein	249	-0.314026	-1.24317	0.597565	-0.52551	0.599229	0.996428	206.45	134.44	244.86	357.45	235.54	87.85
EGO55_05420		WP_235694159.1	amidohydrolase	1857	0.132746	1.09638	0.22943	0.578591	0.562865	0.996428	24.01	20.53	27.58	28.93	22.66	16.91
EGO55_05425		WP_021691251.1	MFS transporter	1587	0.00992398	1.0069	0.173658	0.0571467	0.954428	0.996428	36.51	34.27	39.18	41.87	36.59	33.08
EGO55_05430		WP_021691250.1	LysR family transcriptional regulator	930	0.155214	1.11359	0.185071	0.838673	0.401653	0.996428	58.24	54.33	63.31	61.14	56.94	43.84
EGO55_05435		WP_021691249.1	pirin family protein	699	0.00378217	1.00263	0.249257	0.0151738	0.987894	0.998085	28.25	24.05	28.25	37.63	27.69	19.26
EGO55_05440		WP_040716882.1	TonB-dependent receptor	2316	-0.279324	-1.21363	0.264557	-1.05582	0.291051	0.967747	7.85	6.2	8.6	12.61	9.31	5.61
EGO55_05445		WP_021691247.1	tyrosine-protein phosphatase	1119	-0.145152	-1.10585	0.254001	-0.571464	0.567685		8.36	6.23	6.75	9.9	7.8	5.61
EGO55_05450		WP_052023757.1	TetR/AcrR family transcriptional regulator	1323	-0.0255716	-1.01788	0.182033	-0.140478	0.888282	0.996428	46.45	42.58	45.09	49.95	40.86	50.9
EGO55_05455		WP_021691245.1	hypothetical protein	651	-0.0851288	-1.06078	0.295006	-0.288566	0.772913	0.996428	95.55	54.54	133.54	153.55	79.63	65.97
EGO55_05460		WP_021691244.1	hypothetical protein	5622	0.421707	1.33951	0.177943	2.3699	0.0177929	0.381294	87.4	74.85	100.12	65.53	75.39	62.35
EGO55_05465		WP_021691243.1	hypothetical protein	1806	0.172073	1.12668	0.173928	0.989334	0.3225	0.986783	78.5	64.51	77.84	65.06	74.16	65.83
EGO55_05470		WP_021691242.1	SCO family protein	606	0.256542	1.19461	0.216232	1.18642	0.235457	0.951926	72.62	50.13	80.58	49.07	59.38	61.73
EGO55_05475		WP_021691241.1	hypothetical protein	1212	0.0927015	1.06637	0.179327	0.516942	0.605197	0.996428	40.42	33.12	38.59	36.84	36.74	35.36
EGO55_05480		WP_021691240.1	helix-turn-helix transcriptional regulator	651	-0.0263231	-1.01841	0.163506	-0.160991	0.8721	0.996428	213.39	191.48	216.86	227.85	206.65	207.88
EGO55_05485		WP_124916730.1	hypothetical protein	390	0.0747637	1.05319	0.469182	0.159349	0.873394		4.77	4.33	4.21	8.06	4.02	1.63
EGO55_05490		WP_021691238.1	hypothetical protein	690	-0.648155	-1.56716	0.517191	-1.25322	0.210125		2.67	1.07	1.74	2.38	2.08	3.27
EGO55_05495		WP_021691237.1	hypothetical protein	1026	-0.2036	-1.15157	0.218311	-0.932614	0.351019	0.996428	14.47	14.51	17.66	22.01	17.44	16.82
EGO55_05500		WP_052023756.1	C39 family peptidase	693	-0.284679	-1.21814	0.365189	-0.779537	0.435663		3.88	3.2	4.85	8.66	4.75	4.55
EGO55_05505		WP_021691235.1	hypothetical protein	942	-0.256239	-1.19436	0.341216	-0.750959	0.452677		4.01	2.99	3.83	4.1	3.34	5.07
EGO55_05510		WP_161566026.1	peptidoglycan-binding protein	561	-0.0838359	-1.05983	0.366082	-0.229009	0.818862		11.98	4.93	11.35	14.02	6.95	9.74
EGO55_05515		WP_021691233.1	transporter	1383	0.0546868	1.03863	0.253768	0.2155	0.829378		8.94	7.45	9.93	10.69	8.01	6.31
EGO55_05520		WP_021691232.1	AraC family transcriptional regulator	870	-0.28833	-1.22123	0.291129	-0.990385	0.321986		11.42	6.78	8.54	15.31	10.46	7.77
EGO55_05525		WP_021691231.1	TonB-dependent receptor	2295	-0.252247	-1.19106	0.282633	-0.89249	0.372131		6.02	4.96	5.89	10.18	7.27	4
EGO55_05530		WP_021691230.1	alcohol dehydrogenase catalytic domain-containing protein	936	0.103099	1.07408	0.203885	0.505673	0.613086	0.996428	38.32	36.54	44.57	47.02	37.8	32.45
EGO55_05535		WP_021691229.1	sugar phosphate isomerase/epimerase	822	0.27061	1.20632	0.321253	0.842357	0.399588		4.12	7.37	11.77	6.99	8.12	6.42
EGO55_05540		WP_021691228.1	cytochrome P450	1239	0.337367	1.26345	0.218734	1.54236	0.122985	0.789546	23.19	19.91	25.98	23.85	15.55	18.13
EGO55_05545		WP_021691227.1	heme-binding protein	426	-0.109879	-1.07914	0.260368	-0.422015	0.673014		35.74	26.54	23.16	30.95	27.72	31.41
EGO55_05550		WP_021691226.1	SDR family oxidoreductase	816	0.0676091	1.04798	0.223915	0.301941	0.762697		18.1	22.19	19.62	19.78	18.19	21.56
EGO55_05555		WP_021691225.1	cytochrome P450	1179	0.264395	1.20113	0.214301	1.23376	0.217294	0.934435	15.79	13.94	14.49	14.88	12.12	12.72
EGO55_05560		WP_021691224.1	cytochrome P450	1242	-0.427183	-1.34461	0.218895	-1.95155	0.0509922		11.84	10.76	9.43	16.6	15.51	12.97
EGO55_05565		WP_021691223.1	SDR family oxidoreductase	759	-0.171131	-1.12594	0.26524	-0.645192	0.518802		16.21	11.32	12.87	15.11	14.29	10.82
EGO55_05570		WP_021691222.1	TonB-dependent receptor	2193	-0.257017	-1.19501	0.220229	-1.16705	0.243192	0.958501	13.14	10.48	11.15	15.41	15.02	10.22
EGO55_05575		WP_021691221.1	nuclear transport factor 2 family protein	420	-0.276679	-1.2114	0.212157	-1.30413	0.192191	0.919793	46.1	37.26	45.6	67.93	48.02	42.49
EGO55_05580		WP_021691220.1	nuclear transport factor 2 family protein	567	-0.244246	-1.18447	0.214227	-1.14013	0.254233	0.958501	30.5	29.67	27.8	41.43	38.06	28.94
EGO55_05585		WP_124916731.1	cytochrome P450	1212	0.142992	1.10419	0.312488	0.457593	0.647245		3.77	3.81	2.93	4.23	2.93	3.9
EGO55_05590		WP_021691218.1	acyl-CoA dehydrogenase family protein	1203	-0.282707	-1.21648	0.197159	-1.43391	0.151599	0.867132	16.65	14.83	15.56	23.02	20.45	18.14
EGO55_05595		WP_210766655.1	TetR/AcrR family transcriptional regulator	801	0.130773	1.09488	0.202592	0.645499	0.518604	0.996428	33.3	34.64	36.32	37.05	31.44	27.66
EGO55_05600		WP_021691216.1	VOC family protein	561	-0.364684	-1.2876	0.307858	-1.18458	0.236183	0.951926	26.44	23.39	34.42	63.1	36.99	20.15
EGO55_05605		WP_021691215.1	fumarylacetoacetate hydrolase family protein	855	-0.0579419	-1.04098	0.258977	-0.223734	0.822964		19.12	18.39	21.9	31.3	17.16	16.03
EGO55_05610		WP_021691214.1	acetoacetate--CoA ligase	2022	-0.262098	-1.19922	0.2176	-1.2045	0.228398	0.945375	9.71	7.03	7.89	11.38	9.35	9.34
EGO55_05615		WP_021691213.1	FAD-dependent monooxygenase	1611	-0.108635	-1.07821	0.202296	-0.537013	0.591259	0.996428	11.67	12.42	12.84	13.98	13.73	13.35
EGO55_05620		WP_021691212.1	nuclear transport factor 2 family protein	420	0.0156468	1.0109	0.270884	0.057762	0.953938		24.59	25.36	38.23	42.62	24.23	26.61
EGO55_05625		WP_124916732.1	pyruvate dehydrogenase complex dihydrolipoamide acetyltransferase	1308	0.129559	1.09396	0.17806	0.727614	0.46685	0.996428	43.22	42.34	46.89	40.23	38.22	45.33
EGO55_05630		WP_084620469.1	transketolase	2259	-0.0734218	-1.05221	0.218203	-0.336484	0.736506	0.996428	8	5.77	7.98	9.15	8.25	7
EGO55_05635		WP_210766706.1	Lrp/AsnC family transcriptional regulator	474	-0.0902671	-1.06457	0.221538	-0.407456	0.683673	0.996428	46.86	43.37	53.86	66.69	53.28	43.81
EGO55_05640		WP_021691943.1	crotonase/enoyl-CoA hydratase family protein	768	-0.0809269	-1.0577	0.239596	-0.337764	0.735541	0.996428	24.92	36.39	25.13	41.46	30.67	22.91
EGO55_05645			CoA transferase	1031	-0.171747	-1.12642	0.238349	-0.720569	0.471175		10.07	12.49	10.07	15.97	11.35	11.68
EGO55_05650		WP_235694174.1	acyl-CoA dehydrogenase family protein	1128	-0.170188	-1.12521	0.2411	-0.705883	0.480261	0.996428	11.6	9.48	13.97	14.88	13.78	8.81
EGO55_05655		WP_021691940.1	TetR/AcrR family transcriptional regulator	804	-0.201819	-1.15015	0.255262	-0.790635	0.429157		17.13	12.41	17.1	17.12	22.95	12.75
EGO55_05660		WP_021691939.1	SDR family oxidoreductase	783	-0.195615	-1.14521	0.235022	-0.832328	0.405224	0.996428	17.71	22.98	23.84	20.22	25.57	30.31
EGO55_05665		WP_021691938.1	acetyl-CoA C-acetyltransferase	1206	-0.114623	-1.08269	0.202295	-0.566613	0.570977	0.996428	25.98	29.03	24.97	26.87	29.91	31.15
EGO55_05670		WP_021691937.1	enoyl-CoA hydratase-related protein	918	-0.107438	-1.07731	0.227383	-0.472497	0.636572	0.996428	16.3	19.74	20.98	19.66	23.3	24.02
EGO55_05675		WP_040717682.1	NADPH-dependent 2%2C4-dienoyl-CoA reductase	2031	-0.000973254	-1.00067	0.20903	-0.00465605	0.996285	0.998447	12.72	11.17	12.39	14.57	10.09	9.72
EGO55_05680		WP_021691935.1	TetR/AcrR family transcriptional regulator	624	-0.106837	-1.07686	0.265324	-0.402665	0.687195		25.49	20.55	20.17	29.99	25.55	15.78
EGO55_05685		WP_021243113.1	IS701 family transposase	1257	-0.121094	-1.08756	0.237309	-0.510278	0.609857	0.996428	8.44	8.41	9.31	13.27	9.39	6.23
EGO55_05690		WP_021243113.1	IS701 family transposase	1257	-0.11449	-1.08259	0.236605	-0.483888	0.628465	0.996428	8.45	8.42	9.31	13.33	9.44	6.23
EGO55_05695		WP_124916733.1	HAMP domain-containing histidine kinase	1350	-0.271608	-1.20715	0.190774	-1.42371	0.15453	0.872494	23.86	25.11	20.17	27.04	27.11	28.28
EGO55_05700		WP_235694150.1	response regulator transcription factor	741	-0.113412	-1.08178	0.276577	-0.410055	0.681766		12.01	14.42	11.29	19	15.5	10.29
EGO55_05705		WP_021691030.1	BA14K family protein	354	-0.629757	-1.5473	0.347966	-1.80982	0.070323		12.85	10.58	6.33	10.35	18.17	16.55
EGO55_05710		WP_021691029.1	efflux transporter outer membrane subunit	1422	-0.376049	-1.29778	0.332217	-1.13194	0.257661	0.958501	11.01	10.17	16.25	24.84	16.51	6.31
EGO55_05715		WP_021691028.1	efflux RND transporter periplasmic adaptor subunit	1395	0.00779601	1.00542	0.241053	0.0323415	0.9742		11.52	12.94	8.89	11.16	12.06	10.75
EGO55_05720		WP_021691027.1	ABC transporter ATP-binding protein	723	-0.828037	-1.77527	0.314891	-2.6296	0.00854864		6.75	4.71	4.71	8.44	11	9.87
EGO55_05725		WP_021691026.1	ABC transporter permease	1209	-0.156199	-1.11435	0.235833	-0.662329	0.50776		10.38	9.99	8.22	12.08	12.8	10.24
EGO55_05730		WP_052023727.1	LLM class flavin-dependent oxidoreductase	1152	-0.115399	-1.08327	0.258639	-0.446179	0.655468		9.94	6.9	9.06	13.59	9.07	7.97
EGO55_05735		WP_021691024.1	muconate/chloromuconate family cycloisomerase	1152	-0.0630176	-1.04465	0.279288	-0.225637	0.821484		7.8	5.12	5.61	7.42	4.37	7.74
EGO55_05740	catC	WP_021691023.1	muconolactone Delta-isomerase	291	-0.0299489	-1.02098	0.432011	-0.0693243	0.944731		8.54	8.58	7.82	8.88	6.56	10.09
EGO55_05745		WP_021691022.1	catechol 1%2C2-dioxygenase	891	0.00985899	1.00686	0.213196	0.0462437	0.963116	0.996428	24.89	18.09	28.97	26.66	23.98	22.99
EGO55_05750		WP_021691021.1	CoA transferase subunit A	711	-0.436859	-1.35365	0.284649	-1.53473	0.12485		9.27	8.11	8.47	15.57	9.64	11.84
EGO55_05755		WP_021691020.1	3-oxoacid CoA-transferase subunit B	651	-0.347372	-1.27224	0.292016	-1.18956	0.234219		10.17	8.62	11.79	16.55	13.39	9.37
EGO55_05760	pcaF	WP_021691019.1	3-oxoadipyl-CoA thiolase	1203	0.179398	1.13241	0.243761	0.735959	0.461756		8.54	10.05	8.39	9.72	8.62	8.01
EGO55_05765	pcaD	WP_021691018.1	3-oxoadipate enol-lactonase	789	-0.0790172	-1.0563	0.269542	-0.293153	0.769405		13.41	9.14	9.31	10.65	12.2	11.7
EGO55_05770		WP_021691017.1	hypothetical protein	354	-0.0146043	-1.01017	0.366981	-0.0397956	0.968256		12.75	10.58	11.39	14.05	9.09	14.78
EGO55_05775		WP_021691016.1	aromatic ring-hydroxylating dioxygenase subunit alpha	1239	-0.160952	-1.11802	0.241623	-0.666128	0.50533		7.83	9.14	8.2	10.68	10.24	8.56
EGO55_05780		WP_021691015.1	nuclear transport factor 2 family protein	486	-0.00435277	-1.00302	0.432343	-0.0100679	0.991967		5.15	3.28	2.53	4.76	4.96	6.4
EGO55_05785		WP_210766657.1	TonB-dependent receptor	2421	-0.0790485	-1.05632	0.229935	-0.343786	0.731007	0.996428	9.05	5.78	7.32	9.57	7.17	5.93
EGO55_05790		WP_021691013.1	aromatic ring-hydroxylating dioxygenase subunit alpha	1197	-0.0129605	-1.00902	0.313653	-0.0413211	0.96704		4.67	5.13	6.24	7.52	4.84	3.75
EGO55_05795		WP_021691012.1	hypothetical protein	369	-0.222897	-1.16708	0.360526	-0.618256	0.536407		11.73	11.5	9.92	15.88	12.84	10.89
EGO55_05800		WP_021691011.1	nuclear transport factor 2 family protein	477	-0.5252	-1.43913	0.544874	-0.963893	0.335099		6.37	0.38	2.61	0.89	4.99	4.86
EGO55_05805		WP_021691010.1	non-heme iron oxygenase ferredoxin subunit	303	0.0288372	1.02019	0.285015	0.101178	0.919409		25.74	41.28	34.57	21.29	33.15	32.41
EGO55_05810		WP_021691009.1	AraC family transcriptional regulator	1032	0.438221	1.35493	0.221644	1.97714	0.0480256	0.561247	40.12	35.13	54.97	37.33	27.29	31.94
EGO55_05815		WP_021691008.1	aspartate/glutamate racemase family protein	759	0.161131	1.11816	0.212704	0.757538	0.448728	0.996428	51.53	33.95	52.77	46.87	39.7	32.16
EGO55_05820		WP_021691007.1	FAD-dependent oxidoreductase	474	-0.316575	-1.24537	0.334739	-0.945737	0.344283		10.37	5.69	7.91	14.4	14.76	7.36
EGO55_05825		WP_021691006.1	LysR family transcriptional regulator	921	-0.016481	-1.01149	0.200066	-0.0823775	0.934347	0.996428	28.32	23.4	21.91	28.01	23.06	24.48
EGO55_05830		WP_210766658.1	helix-turn-helix transcriptional regulator	1005	-0.0982052	-1.07044	0.267925	-0.36654	0.713962	0.996428	21.16	14.34	23.19	30.47	17.89	15.49
EGO55_05835		WP_124916734.1	SDR family oxidoreductase	774	0.0597822	1.04231	0.267828	0.223211	0.823371		14.14	8.33	9.77	11.83	13.08	9.2
EGO55_05840		WP_021691003.1	TonB-dependent receptor	2406	-0.0964612	-1.06915	0.258753	-0.372793	0.709302		3.13	3.26	3.75	4.27	3.38	2.73
EGO55_05845		WP_021691002.1	NAD(P)/FAD-dependent oxidoreductase	1488	-0.523845	-1.43778	0.280671	-1.8664	0.0619853		4.96	3.16	5.53	7.42	6.78	4.65
EGO55_05850		WP_021691001.1	acetamidase/formamidase family protein	1314	0.09531	1.06829	0.239254	0.398364	0.690362		11.14	12.58	12.66	14.1	10.77	9.4
EGO55_05855		WP_021691000.1	AraC family transcriptional regulator	990	0.0532856	1.03763	0.228733	0.23296	0.815793		10.84	13	15.93	14.44	12.32	13.24
EGO55_05860		WP_021690999.1	amidohydrolase	1209	-0.106316	-1.07648	0.249514	-0.426092	0.670041		9.34	7.25	9.19	12.05	7.02	9.27
EGO55_05865			amidohydrolase family protein	1733	0.0135667	1.00945	0.205056	0.0661612	0.94725	0.996428	12.3	11.03	12.29	12.86	10.4	12.35
EGO55_05870	pncB	WP_021690997.1	nicotinate phosphoribosyltransferase	1305	-0.545132	-1.45915	0.231248	-2.35735	0.0184057	0.385963	19.59	20.89	14.54	25.62	32.57	24.1
EGO55_05875		WP_021690996.1	SDR family oxidoreductase	786	-0.458066	-1.3737	0.20711	-2.2117	0.0269874	0.433084	203.63	252.61	186.38	248.65	364.68	271.94
EGO55_05880		WP_021690995.1	NAD(P)(+) transhydrogenase (Re/Si-specific) subunit beta	1407	-0.390609	-1.31095	0.218645	-1.7865	0.0740182	0.658193	88.21	101.71	79.33	95.06	153.06	113.08
EGO55_05885		WP_021690994.1	NAD(P) transhydrogenase subunit alpha	297	-0.324993	-1.25266	0.269872	-1.20425	0.228494	0.945375	111.74	159.05	109.72	102.41	216.68	138.67
EGO55_05890		WP_040716379.1	Re/Si-specific NAD(P)(+) transhydrogenase subunit alpha	1134	-0.0780389	-1.05558	0.217435	-0.358907	0.719665	0.996428	56.66	62.42	45.18	67.69	93.38	61.74
EGO55_05895		WP_040716460.1	FAD-dependent oxidoreductase	1464	-0.0420192	-1.02955	0.224547	-0.187129	0.85156	0.996428	12.37	9.42	12.31	13.83	10.87	8.99
EGO55_05900		WP_021690991.1	SRPBCC domain-containing protein	447	-0.412133	-1.33065	0.304024	-1.35559	0.175229		11.04	6.3	10.36	10.37	11.49	14.28
EGO55_05905		WP_021690990.1	VOC family protein	882	-0.143379	-1.10449	0.230971	-0.620767	0.534753		15.27	13.22	14.03	19.3	16.03	13.95
EGO55_05910		WP_021690989.1	helix-turn-helix domain-containing protein	891	-0.242654	-1.18317	0.189896	-1.27783	0.20131	0.921867	58.26	50.79	52.18	75.3	56.44	65.68
EGO55_05915		WP_021690988.1	TonB-dependent receptor	2334	-0.292662	-1.2249	0.220416	-1.32777	0.184254	0.914122	9.54	7.83	9.12	13.9	10.23	8.58
EGO55_05920		WP_161566027.1	SDR family oxidoreductase	807	-0.722951	-1.65055	0.364647	-1.98261	0.0474115		5.34	3.13	4.34	7.55	4.91	10.03
EGO55_05925		WP_052023726.1	LLM class flavin-dependent oxidoreductase	1137	-0.295449	-1.22727	0.244477	-1.20849	0.226858	0.943071	23	16.86	19.61	24.33	17.2	32.66
EGO55_05930		WP_161566028.1	TonB-dependent receptor	2289	-0.410453	-1.3291	0.26692	-1.53774	0.124113	0.793435	10.36	7.19	9.72	17.42	11.98	7.2
EGO55_05935		WP_021690984.1	VOC family protein	882	-0.0214454	-1.01498	0.233246	-0.0919431	0.926743	0.996428	23.1	20.77	18.21	28.57	17.39	19.82
EGO55_05940		WP_021690983.1	helix-turn-helix domain-containing protein	879	-0.240573	-1.18146	0.277452	-0.867078	0.385899		7.03	6.54	6.68	10.47	8.35	5.9
EGO55_05945		WP_021690982.1	TraR/DksA family transcriptional regulator	327	0.144082	1.10503	0.195719	0.736167	0.461629	0.996428	171.75	186.95	226.11	136.41	171.57	194.82
EGO55_05950		WP_021690981.1	FAD-binding protein	1653	-0.126588	-1.09171	0.262708	-0.481858	0.629907	0.996428	10.91	9.8	8.84	14.42	11.61	7.49
EGO55_05955		WP_040716452.1	monovalent cation/H+ antiporter subunit A	2925	0.156936	1.11492	0.163207	0.961576	0.336263	0.996428	151.95	161.23	160.07	144.97	139.8	148.59
EGO55_05960		WP_021690979.1	Na+/H+ antiporter subunit C	342	0.0247529	1.01731	0.210581	0.117546	0.906428	0.996428	147.63	120.76	110.18	112.41	130.7	137.25
EGO55_05965		WP_021690978.1	monovalent cation/H+ antiporter subunit D	1620	0.118154	1.08535	0.188114	0.628097	0.52994	0.996428	164.57	174.63	150.74	146.07	151.93	173.77
EGO55_05970		WP_021690977.1	Na+/H+ antiporter subunit E	489	0.184644	1.13654	0.20147	0.916481	0.359414	0.996428	208.31	207.95	161.31	166.49	169.25	189.07
EGO55_05975		WP_021690976.1	K+/H+ antiporter subunit F	282	0.286087	1.21933	0.243549	1.17466	0.240132		65.01	41.09	41.48	47.74	52.81	44.74
EGO55_05980	mnhG	WP_021690975.1	monovalent cation/H(+) antiporter subunit G	348	0.254394	1.19283	0.186509	1.36397	0.172576	0.899637	129.58	140.86	138.19	121.43	102.21	107.72
EGO55_05985		WP_124916737.1	YfiR family protein	471	-0.268879	-1.20487	0.213765	-1.25782	0.208456	0.9289	48.43	34.15	37.67	53.73	47.28	47.45
EGO55_05990		WP_021690973.1	diguanylate cyclase	1239	-0.110946	-1.07994	0.17495	-0.634158	0.525978	0.996428	99.04	74.49	79.54	103.33	98.31	89.8
EGO55_05995		WP_021690972.1	OmpA family protein	483	0.0654269	1.04639	0.174776	0.374346	0.708147	0.996428	509.39	453.3	423.94	429.25	483.86	404.93
EGO55_06000		WP_021690971.1	AraC family transcriptional regulator	900	-0.0891214	-1.06372	0.242887	-0.366926	0.713674		17.01	13.9	13.58	21.34	13.91	13.93
EGO55_06005		WP_021690970.1	cytochrome P450	1230	-0.0753567	-1.05362	0.262776	-0.286772	0.774287		5.99	6.39	6.6	5.97	6.91	6.68
EGO55_06010		WP_021690969.1	SMP-30/gluconolactonase/LRE family protein	870	0.180011	1.13289	0.226149	0.795983	0.426042	0.996428	25.14	24.34	19.39	21.99	17.69	21.74
EGO55_06015		WP_021690968.1	FAD-binding oxidoreductase	1401	-0.00954451	-1.00664	0.221933	-0.0430063	0.965697		11.38	10.35	11.15	11.13	10.56	12.95
EGO55_06020		WP_040716444.1	CoA ester lyase	873	0.0473404	1.03336	0.255992	0.184929	0.853285		14.24	11.78	15.75	15.56	9.34	15.92
EGO55_06025		WP_021690966.1	alcohol dehydrogenase catalytic domain-containing protein	1101	-0.0889778	-1.06362	0.21988	-0.404666	0.685723	0.996428	15.55	13.29	12.32	14.83	13.95	18.17
EGO55_06030		WP_021690965.1	aldehyde dehydrogenase	1479	-0.153245	-1.11207	0.215132	-0.712328	0.476261	0.996428	20.66	22.84	15.58	18.6	21.76	21.75
EGO55_06035		WP_021690964.1	nuclear transport factor 2 family protein	438	-0.427975	-1.34534	0.2171	-1.97133	0.0486861	0.561247	52.24	47.44	42.02	62.56	53.7	79.46
EGO55_06040		WP_040716376.1	pyrroloquinoline quinone-dependent dehydrogenase	2352	-0.155079	-1.11348	0.175031	-0.886009	0.375613	0.996428	76.77	74.01	60.64	84.36	77.76	78.92
EGO55_06045	gdhA	WP_021690962.1	NADP-specific glutamate dehydrogenase	1350	-0.250229	-1.1894	0.217766	-1.14907	0.250528	0.958501	316.09	342.83	307.62	294.54	433.37	460.28
EGO55_06050		WP_021690961.1	class I SAM-dependent methyltransferase	840	-0.0302115	-1.02116	0.203786	-0.148251	0.882145	0.996428	27.42	29.41	26.22	30.76	28.94	26.52
EGO55_06055	ligD	WP_052023724.1	non-homologous end-joining DNA ligase	873	-0.281415	-1.21539	0.297551	-0.94577	0.344266	0.996428	19.47	16.17	22.7	39.16	23.43	13.39
EGO55_06060		WP_021690959.1	zinc-binding alcohol dehydrogenase family protein	963	0.00359749	1.0025	0.204308	0.0176081	0.985951	0.997732	29.38	30.58	26.85	35.57	27.66	28.02
EGO55_06065		WP_021690958.1	hypothetical protein	351	0.13653	1.09926	0.419363	0.325566	0.744753		2.57	2.69	3.22	6.76	5.55	1.8
EGO55_06070		WP_021690957.1	alpha/beta fold hydrolase	1038	-0.13406	-1.09738	0.30477	-0.439872	0.66003		5.88	5.56	6.77	9.59	5.69	5.05
EGO55_06075		WP_235694149.1	GNAT family N-acetyltransferase	549	0.269665	1.20553	0.407626	0.661549	0.50826		1.42	6.89	6.31	5.79	4.02	3.35
EGO55_06080		WP_021690955.1	alpha/beta hydrolase	831	0.0500849	1.03533	0.252179	0.198608	0.842569		10.13	9.62	6.77	9.77	8	8.71
EGO55_06085		WP_021690954.1	cupin domain-containing protein	1161	-0.118065	-1.08528	0.198014	-0.596249	0.551009	0.996428	75.36	62.76	63.61	63.16	77.8	84.38
EGO55_06090		WP_021690953.1	rRNA large subunit pseudouridine synthase E	552	-0.0908335	-1.06499	0.220237	-0.412434	0.680021	0.996428	48.25	47.56	43.27	43.5	49.65	56.79
EGO55_06095			PAS domain S-box protein	1932	-0.334846	-1.26124	0.261436	-1.2808	0.200265	0.921867	16.45	10.77	14.17	22.74	18.98	12.34
EGO55_06100		WP_021690951.1	transglutaminase family protein	867	-0.0762336	-1.05426	0.302238	-0.252231	0.800863	0.996428	29.69	23.45	30.18	49.49	27.03	15.75
EGO55_06105		WP_021690950.1	antibiotic biosynthesis monooxygenase	297	-0.0153053	-1.01067	0.341258	-0.0448496	0.964227		14.42	6.08	7.44	12.71	14.27	7.1
EGO55_06110		WP_021690949.1	antibiotic biosynthesis monooxygenase	303	-0.212245	-1.15849	0.297673	-0.713014	0.475837		29.17	15.36	11.52	24.33	23.9	21.61
EGO55_06115		WP_021690948.1	TonB-dependent receptor	2481	-0.208391	-1.1554	0.245431	-0.849083	0.395835	0.996428	8.76	5.9	7.1	11.21	8.57	6.26
EGO55_06120		WP_021690947.1	PQQ-dependent dehydrogenase%2C methanol/ethanol family	2166	-0.517688	-1.43166	0.266125	-1.94528	0.0517414		4.39	4.42	3.83	6.36	7.27	3.76
EGO55_06125		WP_052023730.1	TetR/AcrR family transcriptional regulator	678	-0.821986	-1.76784	0.521853	-1.57513	0.115226		2.52	1.32	1.86	3.78	3.83	2.28
EGO55_06130		WP_021690945.1	nuclear transport factor 2 family protein	555	0.136057	1.0989	0.394837	0.34459	0.730402		4.48	4.72	3.84	6.76	4.05	2.75
EGO55_06135		WP_021690944.1	CoA transferase	1209	-0.237437	-1.1789	0.315898	-0.751626	0.452276		7.06	4.43	2.73	6.14	7.02	4.81
EGO55_06140		WP_021690943.1	OB-fold domain-containing protein	363	-0.270908	-1.20657	0.479561	-0.564908	0.572136		4.93	6.39	7.83	9.88	6.92	5.62
EGO55_06145		WP_021690942.1	acetyl-CoA acetyltransferase	1152	0.102579	1.07369	0.331075	0.309836	0.756685		3.28	2.25	3.69	2.45	1.64	2.86
EGO55_06150		WP_052023723.1	VOC family protein	465	0.353927	1.27803	0.298207	1.18685	0.235287		21.78	10.59	13.6	15.3	8.6	9.04
EGO55_06155		WP_021690940.1	enoyl-CoA hydratase-related protein	771	0.232981	1.17526	0.357492	0.651711	0.514588		3.56	3.51	3.76	4.11	3.95	2.46
EGO55_06160		WP_021690939.1	aromatic ring-hydroxylating dioxygenase subunit alpha	1227	-0.169156	-1.1244	0.218052	-0.775763	0.437889	0.996428	11.97	12.84	12.76	16.4	13.7	12.11
EGO55_06165		WP_021690938.1	SDR family oxidoreductase	816	-0.140492	-1.10228	0.291634	-0.48174	0.629991		10.04	7.2	8.74	11.06	12.18	7.02
EGO55_06170		WP_021690937.1	VOC family protein	486	0.105387	1.07578	0.408207	0.258169	0.796276		3.89	5.1	4.42	5.63	7.26	5.39
EGO55_06175		WP_021690936.1	MaoC-like dehydratase	501	0.355223	1.27918	0.43283	0.820698	0.411818		5.57	4.85	2.76	4.96	3.63	2.89
EGO55_06180		WP_021690935.1	2-oxo acid dehydrogenase subunit E2	1422	-0.171723	-1.1264	0.285089	-0.602349	0.546942		3.87	4.38	4.48	4.93	4.28	3.57
EGO55_06185		WP_021690934.1	alpha-ketoacid dehydrogenase subunit beta	1011	0.0354166	1.02485	0.251902	0.140597	0.888189		10.32	10.31	9.77	12.26	10.48	8.19
EGO55_06190		WP_021690933.1	thiamine pyrophosphate-dependent dehydrogenase E1 component subunit alpha	975	0.0204597	1.01428	0.341376	0.0599331	0.952209		4.87	3.86	3.92	5.98	2.8	3.37
EGO55_06195		WP_021690932.1	aromatic ring-hydroxylating dioxygenase subunit alpha	1368	-0.18877	-1.13979	0.295429	-0.63897	0.522843		4.59	3.64	2.9	6.66	3.78	4.03
EGO55_06200		WP_021690931.1	SDR family oxidoreductase	762	0.186965	1.13837	0.388579	0.481152	0.630409		5.07	3.85	3.25	3.36	3.1	3.75
EGO55_06205		WP_021690930.1	AMP-binding protein	1638	0.0864697	1.06177	0.273155	0.316559	0.751578		6.98	5.71	8.89	9.51	5.74	4.6
EGO55_06210		WP_021690929.1	TetR/AcrR family transcriptional regulator	651	-0.150437	-1.10991	0.213495	-0.704641	0.481034	0.996428	93.45	51.04	65.25	91.1	76.99	63.02
EGO55_06215		WP_040716369.1	SDR family oxidoreductase	915	0.0594107	1.04204	0.231699	0.256413	0.797632		14.09	10.22	9.08	10.7	9	9.4
EGO55_06220		WP_021690927.1	SDR family oxidoreductase	759	-0.0710511	-1.05048	0.316791	-0.224284	0.822537		11.36	4.72	6.79	10.77	7.33	6.76
EGO55_06225		WP_021690926.1	aromatic ring-hydroxylating dioxygenase subunit alpha	1347	-0.457797	-1.37344	0.256484	-1.7849	0.0742783		6.98	6.29	6.21	12.04	9.6	6.8
EGO55_06230		WP_210766659.1	aromatic ring-hydroxylating dioxygenase subunit alpha	1362	-0.183323	-1.1355	0.321661	-0.569925	0.568729		5.65	4.66	5.18	7.54	6.29	2.22
EGO55_06235		WP_021690924.1	amidohydrolase family protein	1758	0.342998	1.26839	0.21861	1.56899	0.11665	0.77549	23.3	17.94	29.41	23.34	19.39	15.81
EGO55_06240	cls	WP_021690923.1	cardiolipin synthase	1443	0.329217	1.25633	0.202018	1.62964	0.103177	0.727285	29.52	28.8	33.61	30.52	23.89	19.77
EGO55_06245		WP_040716418.1	LLM class flavin-dependent oxidoreductase	870	0.0401052	1.02819	0.185958	0.215669	0.829246	0.996428	44.25	50.71	49.25	53.4	41.99	49.15
EGO55_06250		WP_021690921.1	hypothetical protein	918	-0.274701	-1.20974	0.209121	-1.3136	0.188981	0.918187	47.5	41.39	43.09	70.51	52.35	44.51
EGO55_06255		WP_161566029.1	TetR/AcrR family transcriptional regulator	654	-0.0556058	-1.0393	0.193718	-0.287046	0.774077	0.996428	37.59	42.84	51.06	45.72	45.63	44.57
EGO55_06260		WP_021690919.1	phytanoyl-CoA dioxygenase family protein	852	-0.242509	-1.18305	0.265637	-0.912934	0.361277		12.3	8.1	8.6	12.09	12.57	7.45
EGO55_06265		WP_021690918.1	3-keto-5-aminohexanoate cleavage protein	903	-0.122894	-1.08892	0.191469	-0.641849	0.520971	0.996428	51.7	52.26	46.14	61.91	48.33	54.77
EGO55_06270		WP_021690917.1	NAD(P)/FAD-dependent oxidoreductase	1623	-0.0437601	-1.0308	0.218718	-0.200076	0.841421	0.996428	118.37	115.34	94.43	88.86	128.15	132.42
EGO55_06275		WP_040716414.1	hypothetical protein	180	-0.483389	-1.39802	0.26138	-1.84937	0.0644041		162.58	215.63	178.5	127.73	184.22	261.24
EGO55_06280		WP_021690915.1	SMR family transporter	336	0.186012	1.13761	0.490117	0.379525	0.704298		3.61	2.97	3.52	2.45	5.51	1.43
EGO55_06285		WP_021690914.1	SDR family oxidoreductase	762	-0.155399	-1.11373	0.275679	-0.563696	0.572961		12.46	10.7	9.55	15.31	12.21	9.56
EGO55_06290		WP_021690913.1	nuclear transport factor 2 family protein	525	-0.480333	-1.39507	0.430638	-1.1154	0.264679		8.52	7.39	7.39	20.07	6.75	4.78
EGO55_06295		WP_021690912.1	TonB-dependent receptor	2451	-0.1277	-1.09255	0.2276	-0.56107	0.57475	0.996428	16.86	11.31	14.45	22.34	15.22	12.24
EGO55_06300		WP_161566030.1	TetR/AcrR family transcriptional regulator	633	-0.00168128	-1.00117	0.268882	-0.00625286	0.995011		25.99	27.25	31.37	37.34	24.34	19.34
EGO55_06305		WP_021690910.1	malonic semialdehyde reductase	594	-0.142878	-1.10411	0.160973	-0.887587	0.374763	0.996428	189.5	171.93	193.33	215.08	206.08	223.78
EGO55_06310		WP_021690909.1	SDR family oxidoreductase	765	-0.0292097	-1.02045	0.233109	-0.125305	0.900282		15.94	15.87	17.29	23.31	15.78	14.98
EGO55_06315		WP_021690908.1	Coq4 family protein	816	-0.104846	-1.07538	0.247116	-0.424277	0.671364		11.71	8.23	12.06	13.4	9.71	12.48
EGO55_06320		WP_021690907.1	DMT family transporter	882	0.00255698	1.00177	0.24632	0.0103807	0.991718	0.998447	26.14	18.49	23.49	31.66	20.26	16.38
EGO55_06325		WP_021690906.1	HpcH/HpaI aldolase/citrate lyase family protein	786	0.13111	1.09514	0.177344	0.7393	0.459725	0.996428	63.82	57.26	66.2	63.93	57.42	59.59
EGO55_06330		WP_210766660.1	acyl-CoA dehydrogenase family protein	1170	-0.413889	-1.33227	0.268114	-1.54371	0.122659		9.29	7.03	7.9	17.47	10.87	7.29
EGO55_06335		WP_021690904.1	enoyl-CoA hydratase-related protein	768	0.0141785	1.00988	0.208953	0.067855	0.945901	0.996428	23.62	29.15	26.9	29.63	27.42	26.29
EGO55_06340		WP_021690903.1	acetyl-CoA hydrolase/transferase family protein	1269	-0.0429524	-1.03022	0.198711	-0.216155	0.828867	0.996428	17.76	17.19	19.38	20.41	20.66	16.6
EGO55_06345		WP_021690902.1	SDR family oxidoreductase	861	-0.343442	-1.26878	0.270326	-1.27047	0.203917		9.59	8.31	10.12	10.67	10.28	13.96
EGO55_06350		WP_021690901.1	AMP-binding protein	1587	-0.202045	-1.15033	0.279744	-0.722249	0.470141		4.54	3.52	3.42	5.05	4.45	4.72
EGO55_06355		WP_021690900.1	3-keto-5-aminohexanoate cleavage protein	933	-0.173561	-1.12784	0.265557	-0.653574	0.513386		8.8	7.22	12.38	13.24	9.3	9.72
EGO55_06360		WP_021690899.1	TetR/AcrR family transcriptional regulator	600	-0.112039	-1.08075	0.285291	-0.392719	0.694527		8.53	9.44	14.6	14.03	11.61	11.08
EGO55_06365		WP_021690898.1	acyl-CoA carboxylase alpha chain	1476	0.0407475	1.02865	0.238517	0.170837	0.864352		8.06	10.43	8.76	9.18	8.93	9.09
EGO55_06370		WP_161566031.1	biotin/lipoyl-binding protein	504	-0.0555665	-1.03927	0.345908	-0.16064	0.872377		11.68	11.66	9.92	7.79	15.36	10.81
EGO55_06375		WP_021690896.1	acyl-CoA carboxylase carboxyltransferase	1608	-0.120278	-1.08694	0.225974	-0.532264	0.594543		9.43	8.17	8.67	9.21	9.15	10.05
EGO55_06380			CoA ester lyase	827	0.113752	1.08204	0.220047	0.516944	0.605195		17.26	19.03	17.52	16.1	17.28	15.93
EGO55_06385		WP_021690894.1	IclR family transcriptional regulator	729	-0.162397	-1.11915	0.269337	-0.602951	0.546541		10.11	7.97	6.88	11.05	10.82	7.13
EGO55_06390		WP_021690893.1	CoA transferase	1206	0.0519933	1.0367	0.250833	0.207282	0.835789		9.57	12.97	9.03	11.16	10.66	10.52
EGO55_06395		WP_021690892.1	acyl-CoA/acyl-ACP dehydrogenase	1167	0.0202324	1.01412	0.213873	0.0946002	0.924632	0.996428	19.48	20.65	17.81	20.42	17.86	23.31
EGO55_06400		WP_021690891.1	alcohol dehydrogenase	1056	-0.0238037	-1.01664	0.19233	-0.123765	0.901501	0.996428	28.22	30.57	38.35	35.08	33.09	32.77
EGO55_06405		WP_021690890.1	aldehyde dehydrogenase	1476	-0.0402796	-1.02831	0.192464	-0.209284	0.834227	0.996428	17.38	17.15	20.02	18.56	18.93	17.83
EGO55_06410		WP_021690889.1	MaoC family dehydratase	468	-0.136588	-1.0993	0.297165	-0.459636	0.645777		17.29	12.8	16.27	20.66	17.33	15.74
EGO55_06415		WP_021690888.1	CoA transferase	1227	-0.185573	-1.13727	0.244432	-0.7592	0.447733	0.996428	19.21	15.8	13.11	23.17	16.45	14.08
EGO55_06420		WP_052023722.1	TetR/AcrR family transcriptional regulator	543	0.0600487	1.0425	0.225261	0.266574	0.789797	0.996428	35.86	29.42	42	31.28	37.62	25.89
EGO55_06425		WP_021690886.1	Coq4 family protein	852	-0.0397087	-1.02791	0.244365	-0.162498	0.870914		17.28	14.91	17.54	19.95	13.44	17.28
EGO55_06430		WP_124916738.1	hypothetical protein	1773	-0.662545	-1.58287	0.286033	-2.31632	0.0205407	0.398122	75.49	41.97	75.89	88.62	56.11	152.95
EGO55_06435		WP_161566032.1	autotransporter domain-containing protein	1497	-0.711154	-1.63711	0.601987	-1.18134	0.237466	0.95298	54.97	41.83	64.34	57.69	47.54	162.96
EGO55_06440		WP_021690884.1	DUF4139 domain-containing protein	1494	-0.15067	-1.11008	0.163087	-0.923859	0.35556	0.996428	129.52	121.99	121.58	161.98	135.67	129.3
EGO55_06445		WP_124916740.1	hypothetical protein	1587	-0.241564	-1.18227	0.200937	-1.20219	0.229291	0.945438	59.64	64.98	51.45	62.47	78.37	74.16
EGO55_06450		WP_021690882.1	LLM class F420-dependent oxidoreductase	870	0.117223	1.08464	0.16809	0.697382	0.485564	0.996428	327.47	348.26	410.23	341.91	325.99	355.6
EGO55_06455		WP_021690881.1	hypothetical protein	624	0.0519684	1.03668	0.198798	0.261413	0.793774	0.996428	131.87	156.35	135.49	136.64	148.75	161.56
EGO55_06460		WP_040716362.1	TonB-dependent receptor	2178	-0.307753	-1.23778	0.21632	-1.42268	0.15483	0.872494	15.56	13.02	20.16	26.66	15.67	21.89
EGO55_06465		WP_021690879.1	hypothetical protein	234	-0.488422	-1.40291	0.290899	-1.67901	0.0931509		12.68	2.25	15.14	13.72	12.38	6.94
EGO55_06470		WP_021690878.1	outer membrane beta-barrel protein	867	-0.0853969	-1.06098	0.164404	-0.519435	0.603458	0.996428	2688.46	2285.68	2373.03	3038.12	2668.27	2279.71
EGO55_06475		WP_021690877.1	L%2CD-transpeptidase family protein	1323	0.194639	1.14444	0.179068	1.08696	0.277056	0.966838	307.56	257.97	316.27	315.37	254.03	213.21
EGO55_06480		WP_021690876.1	c-type cytochrome	438	-0.214264	-1.16011	0.198184	-1.08114	0.279637	0.967747	75.5	61.81	58.91	82.11	72.29	68.68
EGO55_06485		WP_021690875.1	hypothetical protein	240	-0.408825	-1.3276	0.224501	-1.82104	0.0686009	0.652351	194.41	95.65	148.51	260.16	160.85	161
EGO55_06490		WP_021690874.1	sensor domain-containing diguanylate cyclase	1011	-0.158203	-1.1159	0.197539	-0.800868	0.423208	0.996428	76.13	50.98	73.35	84.85	64.86	82.49
EGO55_06495		WP_021690873.1	aromatic ring-hydroxylating dioxygenase subunit alpha	1377	0.116793	1.08432	0.199038	0.586787	0.557347	0.996428	21.46	19.76	16.37	20.37	19.92	15.76
EGO55_06500		WP_021690872.1	NAD(P)/FAD-dependent oxidoreductase	1605	0.350192	1.27473	0.215609	1.6242	0.104333	0.729303	20.04	16.88	17.11	18.32	13.15	12.95
EGO55_06505		WP_040716356.1	NADP-dependent oxidoreductase	1008	-0.228541	-1.17165	0.266837	-0.856481	0.391732		6.85	5.77	8.6	9.85	9.78	7.01
EGO55_06510		WP_021690870.1	TonB-dependent receptor	2445	-0.226112	-1.16968	0.252264	-0.89633	0.370077	0.996428	26.5	17.74	24.05	39.83	25.02	16.6
EGO55_06515		WP_021690869.1	NADP-dependent oxidoreductase	1011	-0.0356171	-1.025	0.226201	-0.157458	0.874884	0.996428	11.95	14.36	13.81	13.61	10.48	11.04
EGO55_06520		WP_021690868.1	hypothetical protein	339	-0.384713	-1.3056	0.226332	-1.69977	0.0891735		32.57	29.12	29.03	38.57	39.72	38.78
EGO55_06525		WP_021690867.1	MHS family MFS transporter	1347	0.0634273	1.04495	0.184266	0.344216	0.730684	0.996428	47.38	50.17	41.87	49.81	50.53	40.7
EGO55_06530		WP_210766661.1	N-succinylarginine dihydrolase	1275	-0.103777	-1.07458	0.261369	-0.397052	0.691329		6.07	5.73	6.3	8.59	6.4	5.95
EGO55_06535		WP_021690865.1	arginine N-succinyltransferase	1029	0.505062	1.41918	0.387312	1.30402	0.192227		2.59	3.11	3.54	3.2	2.5	1.94
EGO55_06540		WP_021690864.1	hydrolase	1218	-0.160432	-1.11762	0.285043	-0.562834	0.573548		6.1	7.95	5.9	9.34	8.59	5.66
EGO55_06545	astD	WP_040716352.1	succinylglutamate-semialdehyde dehydrogenase	1431	0.079646	1.05676	0.265661	0.299804	0.764327		7.79	6.04	4.84	7.71	5.26	6.35
EGO55_06550	maiA	WP_021690862.1	maleylacetoacetate isomerase	648	0.113101	1.08155	0.332838	0.339807	0.734002		7.35	5.7	6.33	4.09	5.38	8.59
EGO55_06555		WP_021690861.1	VOC family protein	573	-0.317717	-1.24636	0.345481	-0.919636	0.357763		14.95	13.2	12.14	27.55	16.77	8.65
EGO55_06560	hppD	WP_174391307.1	4-hydroxyphenylpyruvate dioxygenase	1110	-0.0566339	-1.04004	0.278498	-0.203355	0.838858		8.99	7.34	6.34	11.12	7.54	6.21
EGO55_06565	phhA	WP_021690859.1	phenylalanine 4-monooxygenase	873	-0.213132	-1.1592	0.291994	-0.729922	0.465438		8.15	4.71	7.91	11.56	7.2	5.8
EGO55_06570		WP_210766662.1	Lrp/AsnC family transcriptional regulator	456	-0.129415	-1.09385	0.27766	-0.466091	0.64115		12.01	13.38	16.44	16.26	15.46	12.32
EGO55_06575		WP_021690857.1	VOC family protein	528	0.00374105	1.0026	0.222476	0.0168155	0.986584	0.997732	41.64	39.18	31.75	39.03	42.98	29.32
EGO55_06580		WP_021690856.1	GMC family oxidoreductase N-terminal domain-containing protein	1623	-0.343916	-1.2692	0.250486	-1.373	0.169753		5.13	4.06	4.7	5.45	5.66	4.89
EGO55_06585		WP_021690855.1	TonB-dependent receptor	2286	0.0487954	1.0344	0.269821	0.180844	0.85649		5.57	4.01	5.78	6.59	4.53	2.98
EGO55_06590		WP_021690854.1	nuclear transport factor 2 family protein	456	-0.420995	-1.33885	0.273311	-1.54035	0.123475		19.83	22.3	26.07	20.56	27.22	43.3
EGO55_06595		WP_021690853.1	TetR family transcriptional regulator	597	-0.0750099	-1.05337	0.223783	-0.335191	0.737481	0.996428	29.18	25.76	36.85	34.04	25.67	27.43
EGO55_06600		WP_021690852.1	amidohydrolase family protein	1746	-0.0289465	-1.02027	0.209317	-0.13829	0.890011	0.996428	26.36	28.06	21.36	26.96	23.21	29.49
EGO55_06605	lpdA	WP_021690851.1	dihydrolipoyl dehydrogenase	1413	0.0524913	1.03705	0.177001	0.296558	0.766804	0.996428	37.81	32.85	36.16	36.47	32.84	39.23
EGO55_06610		WP_040716345.1	phosphotransferase	1080	-0.0913831	-1.06539	0.23852	-0.383126	0.701627		10.68	10.96	9.15	10.28	11.09	10.71
EGO55_06615		WP_021690849.1	acyl-CoA dehydrogenase family protein	1176	0.0278728	1.01951	0.216095	0.128984	0.89737	0.996428	25.07	27.02	19.78	27.49	23.96	21.6
EGO55_06620		WP_021690848.1	2-oxo acid dehydrogenase subunit E2	1440	0.0397876	1.02796	0.210962	0.188601	0.850406	0.996428	14.85	15.25	13.4	11.5	14.99	15.75
EGO55_06625		WP_021690847.1	alpha-ketoacid dehydrogenase subunit beta	1014	-0.162929	-1.11956	0.217584	-0.748811	0.453971	0.996428	20.43	21.98	19.62	23.3	21.02	28.06
EGO55_06630		WP_021690846.1	thiamine pyrophosphate-dependent dehydrogenase E1 component subunit alpha	972	-0.203217	-1.15126	0.231912	-0.876267	0.380885		11.38	13.43	11.52	13.6	16.91	12.76
EGO55_06635		WP_021690845.1	acyl-CoA dehydrogenase family protein	1209	-0.195536	-1.14515	0.21626	-0.904168	0.365906		14.21	11.16	12.68	16.42	13.83	14.33
EGO55_06640		WP_021690844.1	thiolase family protein	1146	-0.185619	-1.1373	0.300043	-0.618641	0.536153		8.87	5.94	7.51	12.12	7.8	5.89
EGO55_06645		WP_040716340.1	OB-fold domain-containing protein	396	-0.295658	-1.22744	0.29167	-1.01367	0.310739		10.66	12.6	10.23	19.92	10.27	10.01
EGO55_06650		WP_021690842.1	LuxR C-terminal-related transcriptional regulator	774	0.0289813	1.02029	0.205568	0.140982	0.887884	0.996428	161.07	144.28	157.82	203.27	129.18	120.15
EGO55_06655		WP_021690841.1	acyl-CoA dehydrogenase	1116	-0.148095	-1.10811	0.310722	-0.476616	0.633636		8.17	6.48	7.85	10.61	8.31	4.08
EGO55_06660		WP_021690840.1	ThuA domain-containing protein	780	-0.0424877	-1.02989	0.191554	-0.221805	0.824465	0.996428	42.57	43.47	54.19	52.69	48.92	45.35
EGO55_06665		WP_021690839.1	aromatic ring-hydroxylating dioxygenase subunit alpha	1404	-0.413315	-1.33174	0.229081	-1.80423	0.0711957	0.654613	11.15	9.53	11.17	16.62	15.27	11.29
EGO55_06670		WP_021690838.1	aromatic ring-hydroxylating dioxygenase subunit alpha	1344	0.0545514	1.03854	0.191668	0.284614	0.77594	0.996428	25.18	22.46	24.23	26.8	22.87	19.48
EGO55_06675		WP_021690837.1	nuclear transport factor 2 family protein	447	-0.151174	-1.11047	0.369967	-0.408616	0.682822		5.72	7.14	7.87	15.3	8.82	5.82
EGO55_06680		WP_021690836.1	SDR family oxidoreductase	747	-0.375012	-1.29685	0.444376	-0.843909	0.39872		3.88	2.7	2.97	7.24	3.7	2.18
EGO55_06685		WP_021690835.1	TonB-dependent receptor	2238	-0.110792	-1.07982	0.26536	-0.417517	0.676301	0.996428	7.15	7.68	6.93	11.87	7.76	5.61
EGO55_06690		WP_021690834.1	TetR/AcrR family transcriptional regulator	675	-0.220901	-1.16546	0.250117	-0.883192	0.377132	0.996428	61.59	43.63	59.23	80.99	66.62	41.19
EGO55_06695		WP_021690833.1	SDR family NAD(P)-dependent oxidoreductase	684	0.0288686	1.02021	0.234449	0.123134	0.902001		25.57	21.31	20.02	26.97	23.36	15.98
EGO55_06700		WP_021690832.1	AMP-binding protein	1629	-0.131379	-1.09534	0.229988	-0.571241	0.567836		6.84	8.63	6.16	8.95	7.87	7.61
EGO55_06705		WP_021690831.1	nuclear transport factor 2 family protein	429	-0.0936921	-1.0671	0.261404	-0.358419	0.72003		13.54	18.98	11.55	21.1	17.84	14.48
EGO55_06710		WP_021690830.1	Rieske (2Fe-2S) protein	351	0.0192143	1.01341	0.233971	0.0821223	0.934549	0.996428	51.29	52.53	66.3	73.63	61.62	48.72
EGO55_06715		WP_021690829.1	ThuA domain-containing protein	798	-0.0591285	-1.04184	0.219467	-0.269418	0.787608	0.996428	27.98	27.41	24.46	31.72	27.53	21.18
EGO55_06720		WP_021690828.1	glucose 1-dehydrogenase	765	-0.0709989	-1.05044	0.288803	-0.245839	0.805807		9.48	7.65	11.02	16.39	9.97	10.51
EGO55_06725		WP_021690827.1	TonB-dependent receptor	2298	-0.246268	-1.18613	0.268572	-0.916953	0.359167	0.996428	6.71	6.34	6.62	11.13	8.67	5.56
EGO55_06730		WP_021690826.1	NADP-dependent oxidoreductase	1014	-0.0798886	-1.05694	0.226386	-0.352887	0.724173		12.53	12.75	15.87	17.6	14.7	12.76
EGO55_06735		WP_021690825.1	SDR family oxidoreductase	762	0.0594543	1.04207	0.209622	0.283627	0.776696	0.996428	36.87	41.66	42.19	43.97	29.89	40.99
EGO55_06740		WP_021690824.1	SDR family oxidoreductase	804	-0.38306	-1.3041	0.379537	-1.00928	0.31284		3.52	2.45	3.21	6.07	3.91	2.86
EGO55_06745		WP_235694151.1	Rieske 2Fe-2S domain-containing protein	1170	0.0919057	1.06578	0.260432	0.352897	0.724165		7.3	7.43	10.03	9.63	5.79	7.91
EGO55_06750		WP_021690822.1	TIM barrel protein	798	0.346945	1.27186	0.288597	1.20218	0.229295		6.7	5.29	7.55	7.22	6.09	5.35
EGO55_06755		WP_021690821.1	EthD domain-containing protein	363	0.312689	1.24202	0.462654	0.675858	0.499131		8.66	5.64	7.44	7.76	4.61	4.12
EGO55_06760		WP_021690820.1	nuclear transport factor 2 family protein	435	0.0461549	1.03251	0.347468	0.132832	0.894326		8.47	6.17	9.54	7.22	7.47	9.29
EGO55_06765		WP_210766664.1	aromatic ring-hydroxylating dioxygenase subunit alpha	1263	-0.100766	-1.07234	0.235461	-0.427952	0.668686		12.75	10.18	11.65	16.13	12.06	10.28
EGO55_06770		WP_021692041.1	IS110 family transposase	1041	0.0544188	1.03844	0.181625	0.299622	0.764465	0.996428	26.79	29.28	29.31	30.79	27.52	25.62
EGO55_06775		WP_021691554.1	cytochrome P450	1224	-0.0457503	-1.03222	0.315825	-0.14486	0.884822		4.5	4.45	4.08	6.96	5.49	2.88
EGO55_06780		WP_021691553.1	GFA family protein	420	0.53528	1.44922	0.578245	0.925697	0.354603		4.39	3.76	4.15	1.89	3.52	2.58
EGO55_06785		WP_021691552.1	aromatic ring-hydroxylating dioxygenase subunit alpha	1323	0.0151982	1.01059	0.302337	0.0502689	0.959908		4.84	4.06	5.75	6.68	4.92	3.52
EGO55_06790		WP_021691551.1	VOC family protein	546	-0.114096	-1.0823	0.46893	-0.243311	0.807765		2.87	1.81	2.73	2.92	2.32	3.24
EGO55_06795		WP_021691550.1	nuclear transport factor 2 family protein	444	0.677539	1.59941	0.503894	1.34461	0.178752		8.37	5.95	2.93	4.49	1.6	3.9
EGO55_06800		WP_040717238.1	FAD-dependent oxidoreductase	1734	-0.0493436	-1.03479	0.334151	-0.147669	0.882604		4.15	3.13	3.02	5.69	3.29	2.26
EGO55_06805		WP_021691548.1	hypothetical protein	444	-0.412579	-1.33106	0.507205	-0.813437	0.415967		3.99	2.12	3.79	6.49	4.41	4.1
EGO55_06810		WP_040717280.1	glucose 1-dehydrogenase	777	-0.0755631	-1.05377	0.308113	-0.245245	0.806267		7.03	8.23	5.21	5.88	8.17	6.22
EGO55_06815		WP_244925490.1	SDR family oxidoreductase	828	-0.0123031	-1.00856	0.255623	-0.04813	0.961613		11.2	6.73	10.12	8.14	10.97	7.52
EGO55_06820		WP_021691545.1	SDR family oxidoreductase	819	0.104016	1.07476	0.262189	0.396722	0.691572		15.23	11.09	14.09	18.45	11.79	11.78
EGO55_06825		WP_021691544.1	SDR family oxidoreductase	783	-0.00484353	-1.00336	0.266902	-0.0181472	0.985521		14.44	9.41	12.37	15.01	11.44	9.4
EGO55_06830		WP_021691543.1	VOC family protein	537	-0.150557	-1.11	0.275632	-0.546226	0.584911	0.996428	27.94	21.4	22.98	41.44	21.96	20.21
EGO55_06835		WP_021691542.1	nuclear transport factor 2 family protein	414	-0.351855	-1.2762	0.724032	-0.485967	0.626991		0.6	0.48	0.55	5.04	0.45	1.32
EGO55_06840		WP_021691541.1	nuclear transport factor 2 family protein	525	-0.250884	-1.18994	0.36114	-0.694699	0.487244		7.71	6.11	9.32	15.43	9.52	4.18
EGO55_06845		WP_021691540.1	aromatic ring-hydroxylating dioxygenase subunit alpha	1413	0.0848013	1.06054	0.231128	0.366902	0.713692	0.996428	16.97	13.94	16.25	20.15	11.72	12.46
EGO55_06850		WP_021691539.1	sugar phosphate isomerase/epimerase	867	-0.133385	-1.09686	0.291512	-0.457563	0.647266		6.29	6.92	8.33	9.66	7.89	4.35
EGO55_06855		WP_021691538.1	TetR/AcrR family transcriptional regulator	588	-0.102406	-1.07356	0.209116	-0.48971	0.624339	0.996428	39.85	35.39	28.83	47.57	39.48	38.23
EGO55_06865		WP_021691536.1	NAD(P)/FAD-dependent oxidoreductase	1455	0.00519676	1.00361	0.173568	0.0299407	0.976114	0.996428	50.38	51.38	48.86	54.99	47.76	52.6
EGO55_06870		WP_021691535.1	FAD-binding protein	1521	0.0237795	1.01662	0.188983	0.125829	0.899868	0.996428	22.97	19.7	20.74	25.34	20.28	18.55
EGO55_06875		WP_021691534.1	hypothetical protein	888	-0.303985	-1.23455	0.305921	-0.993671	0.320383		6.94	5.55	7.7	8.04	9.74	5.68
EGO55_06880		WP_021691533.1	isopenicillin N synthase family oxygenase	1005	-0.21643	-1.16185	0.27169	-0.796605	0.42568		5.07	2.7	3.1	5.76	6.19	3.87
EGO55_06885		WP_021691532.1	GMC family oxidoreductase N-terminal domain-containing protein	1602	-0.646708	-1.56559	0.24012	-2.69327	0.00707557		5.6	5.76	5.29	11.85	7.7	7.19
EGO55_06890		WP_021691531.1	NAD(P)/FAD-dependent oxidoreductase	1434	0.351108	1.27554	0.191639	1.83213	0.0669321	0.64454	18.76	17.5	22.99	17.23	15.16	14.3
EGO55_06895		WP_021691530.1	TetR/AcrR family transcriptional regulator	648	-0.422771	-1.3405	0.229343	-1.8434	0.06527		17.69	15.72	17.84	21.24	20.16	20.24
EGO55_06900		WP_021691529.1	Crp/Fnr family transcriptional regulator	684	-0.0231375	-1.01617	0.212386	-0.108941	0.913249	0.996428	29.86	34.62	31.73	37.3	37.45	28.63
EGO55_06905		WP_021691528.1	class II aldolase/adducin family protein	819	-0.228285	-1.17144	0.233786	-0.97647	0.328832		16.22	14.67	18.72	24.56	16.69	15.22
EGO55_06910		WP_040717235.1	TonB-dependent receptor	2340	-0.176901	-1.13045	0.203119	-0.870922	0.383797	0.996428	33.18	24.48	24.16	39.48	27.31	28.11
EGO55_06915		WP_124916745.1	mechanosensitive ion channel	1179	0.123106	1.08908	0.173657	0.708901	0.478386	0.996428	78.96	86.04	89.97	82.69	76.68	82.81
EGO55_06920		WP_021691525.1	DUF808 domain-containing protein	981	0.205644	1.1532	0.175891	1.16916	0.242339	0.958501	49.63	52.58	51.17	45.66	45.46	44.58
EGO55_06925	putA	WP_021691524.1	bifunctional proline dehydrogenase/L-glutamate gamma-semialdehyde dehydrogenase PutA	3651	0.018681	1.01303	0.198631	0.0940485	0.925071	0.996428	11.31	9.27	11.53	13.17	10.95	8.56
EGO55_06930		WP_021691523.1	SDR family NAD(P)-dependent oxidoreductase	957	-0.3418	-1.26734	0.213475	-1.60112	0.10935	0.753509	22.97	23.92	19.93	29.39	24.04	29.07
EGO55_06935		WP_021691522.1	nuclear transport factor 2 family protein	501	-0.115462	-1.08332	0.198754	-0.580927	0.561289	0.996428	53.03	42.26	53.15	71.15	56.14	49.11
EGO55_06940		WP_084620361.1	hypothetical protein	207	-0.376381	-1.29808	0.225243	-1.671	0.0947215	0.701362	130.26	128.92	151.04	196.16	193.8	207.06
EGO55_06945		WP_040717249.1	hypothetical protein	753	-0.326391	-1.25387	0.257381	-1.26812	0.204754	0.921867	131.2	81.6	106.26	192.51	129.25	84.9
EGO55_06950		WP_021691519.1	helix-turn-helix domain-containing protein	774	-0.310033	-1.23974	0.222346	-1.39437	0.163205	0.883688	112.5	72.86	119.36	161.65	100.02	122.39
EGO55_06955		WP_021691518.1	class GN sortase	609	-0.268957	-1.20494	0.407456	-0.66009	0.509196		9.29	7.57	2.65	10.31	2.96	8.53
EGO55_06960		WP_040717228.1	marine proteobacterial sortase target protein	2151	-0.177536	-1.13095	0.331746	-0.535158	0.592541	0.996428	11.39	11.66	3.84	12.82	7.63	10.44
EGO55_06965		WP_021691516.1	helix-turn-helix transcriptional regulator	729	0.212064	1.15834	0.266279	0.796398	0.4258	0.996428	41.58	55.8	95.11	59.69	56.8	52
EGO55_06970		WP_021691515.1	3-methyl-2-oxobutanoate dehydrogenase (2-methylpropanoyl-transferring) subunit alpha	1290	-0.181534	-1.13409	0.29143	-0.622909	0.533344	0.996428	15.64	11.2	19.45	26.46	15.6	10.4
EGO55_06975		WP_210766665.1	alpha-ketoacid dehydrogenase subunit beta	1014	-0.0692762	-1.04919	0.224705	-0.308298	0.757855	0.996428	17.92	15.09	20.57	23.95	18.86	15.7
EGO55_06980		WP_021691513.1	2-oxo acid dehydrogenase subunit E2	1242	0.0259082	1.01812	0.211917	0.122256	0.902696		10.86	8.65	12.43	10.4	10.67	10.22
EGO55_06985		WP_021691512.1	diguanylate cyclase	1341	-0.388959	-1.30945	0.221564	-1.75552	0.0791706	0.669212	12.71	10.54	11.51	22.84	12.94	13.06
EGO55_06990		WP_124916746.1	Ig-like domain-containing protein	2184	-0.470401	-1.38549	0.255053	-1.84433	0.0651351	0.635276	29.18	17.77	32.54	54.57	31.9	28.4
EGO55_06995		WP_210766666.1	TolC family protein	996	-0.256286	-1.1944	0.337148	-0.760157	0.447161		8.63	6.04	9.01	14.76	7.5	6.09
EGO55_07000		WP_021691508.1	type I secretion system permease/ATPase	2169	-0.287385	-1.22043	0.234591	-1.22505	0.220556		4.37	4.49	5.79	6.96	5.88	6.03
EGO55_07005		WP_021691507.1	HlyD family efflux transporter periplasmic adaptor subunit	1188	-0.517578	-1.43155	0.312198	-1.65785	0.0973468		3.32	3.43	3.91	5.43	3.27	6.48
EGO55_07010		WP_021691506.1	hypothetical protein	1692	-0.290422	-1.223	0.252294	-1.15112	0.249681	0.958501	10.49	5.84	8.41	14.2	10.56	7.39
EGO55_07015		WP_021691505.1	MarR family transcriptional regulator	369	-0.444218	-1.36058	0.218118	-2.0366	0.0416903	0.541191	940.25	908.77	750.58	1309.49	995.85	1753.49
EGO55_07020		WP_021691504.1	nuclear transport factor 2 family protein	444	0.148495	1.10841	0.185904	0.798773	0.424422	0.996428	220.78	206.91	208.71	209.73	210.23	158.44
EGO55_07025		WP_021691503.1	TonB-dependent receptor	2325	-0.191832	-1.14221	0.326009	-0.588426	0.556246		2.59	2.3	2.44	3.77	3.13	1.6
EGO55_07030		WP_021691502.1	Dabb family protein	303	0.0932511	1.06677	0.321889	0.289699	0.772046		47.19	32.64	39	64.87	30.6	27.42
EGO55_07035		WP_021691501.1	fatty acyl-CoA synthetase	1584	0.0122535	1.00853	0.189631	0.0646179	0.948478	0.996428	33.76	31.64	31.88	39.53	28.16	31.23
EGO55_07040		WP_021691500.1	TonB-dependent receptor	2394	-0.294066	-1.22609	0.242766	-1.21132	0.225775	0.942547	10.28	7.09	9.06	15.46	10.27	8.52
EGO55_07045			aldehyde dehydrogenase family protein	1427	-0.237533	-1.17898	0.18068	-1.31466	0.188623	0.918187	71.21	63.12	66.65	94.52	65.67	79.4
EGO55_07050		WP_021691498.1	alpha/beta hydrolase	960	0.0220232	1.01538	0.225663	0.0975933	0.922255		13.81	12.81	13.69	16.4	13.34	14.34
EGO55_07055		WP_021691497.1	PQQ-dependent dehydrogenase%2C methanol/ethanol family	2133	-0.142026	-1.10345	0.19375	-0.73304	0.463534	0.996428	17.47	14.76	15.54	20.16	15.4	16.8
EGO55_07060		WP_021691496.1	AraC family transcriptional regulator	1029	-0.214734	-1.16049	0.282756	-0.759431	0.447595		9.77	8.18	12.84	18.57	9.8	7.8
EGO55_07065		WP_021691495.1	NAD(P)/FAD-dependent oxidoreductase	1509	0.0240603	1.01682	0.22653	0.106212	0.915414	0.996428	11.89	11.44	10.39	13.29	11.53	9.09
EGO55_07070		WP_021691494.1	TIM barrel protein	804	-0.185413	-1.13714	0.29544	-0.627584	0.530277		7.25	6.47	6.9	9.97	7.2	7.1
EGO55_07075		WP_161566034.1	SDR family oxidoreductase	822	-0.0192257	-1.01342	0.355053	-0.0541488	0.956817		4.16	3.51	6.93	4.64	5.12	4.33
EGO55_07080	hemF	WP_021691492.1	oxygen-dependent coproporphyrinogen oxidase	858	-0.13434	-1.09759	0.184407	-0.728498	0.466309	0.996428	182.71	149.33	146.04	168.3	184.39	195.13
EGO55_07085	pdeM	WP_021691491.1	ligase-associated DNA damage response endonuclease PdeM	693	-0.163398	-1.11992	0.207215	-0.78854	0.430381	0.996428	133.36	145.18	153.93	199.51	171.79	119.94
EGO55_07090	infC	WP_021691490.1	translation initiation factor IF-3	522	-0.599562	-1.51526	0.216298	-2.77193	0.00557258	0.176639	1374.63	1426.01	1335.09	1766.56	2066.24	2747.38
EGO55_07095		WP_021691489.1	DASS family sodium-coupled anion symporter	1407	-0.459779	-1.37533	0.242131	-1.89889	0.0575793	0.599654	90.13	95.29	66.9	95.24	124.69	142.11
EGO55_07100		WP_021691488.1	hypothetical protein	807	-0.052489	-1.03705	0.297494	-0.176437	0.859951	0.996428	65.59	48.01	79.06	90.37	66.17	34.07
EGO55_07105		WP_021691487.1	transporter	660	-0.369835	-1.2922	0.218452	-1.69298	0.0904597		24.67	16.69	19.2	29.69	28.05	22.35
EGO55_07110		WP_084620332.1	MBL fold metallo-hydrolase	1020	-0.570979	-1.48553	0.251043	-2.27442	0.0229406		7.59	4.39	4.37	9.17	7.58	7.85
EGO55_07115		WP_021691485.1	J domain-containing protein	534	-0.0246795	-1.01725	0.178532	-0.138235	0.890054	0.996428	83.8	90.01	81.66	92.59	99.19	88.25
EGO55_07120	pal	WP_021691484.1	peptidoglycan-associated lipoprotein Pal	501	-0.0784184	-1.05586	0.18614	-0.421288	0.673545	0.996428	3721.68	3969.01	3704.82	3749.45	3557.07	4685.47
EGO55_07125	tolB	WP_021691483.1	Tol-Pal system beta propeller repeat protein TolB	1359	0.0115733	1.00805	0.162205	0.0713496	0.943119	0.996428	426.86	418.82	442.05	432.68	407.78	461.8
EGO55_07130		WP_021691482.1	cell envelope integrity/translocation protein TolA	918	-0.11124	-1.08016	0.172507	-0.644842	0.51903	0.996428	310.02	251.75	252.29	339.21	266.85	293.5
EGO55_07135		WP_021691481.1	ExbD/TolR family protein	453	0.277261	1.21189	0.209806	1.32151	0.186331	0.916002	201.87	256.37	291.84	179.6	202.3	238.89
EGO55_07140	tolQ	WP_021691480.1	protein TolQ	711	0.180735	1.13346	0.18568	0.973373	0.330368	0.991341	327.56	360.04	426.1	325.43	300.06	376.65
EGO55_07145		WP_021691479.1	YbgC/FadM family acyl-CoA thioesterase	486	-0.00800608	-1.00556	0.176322	-0.0454061	0.963784	0.996428	265.23	249.76	235.17	313.02	241.01	228.7
EGO55_07150		WP_021691478.1	histidine triad nucleotide-binding protein	381	0.0502828	1.03547	0.192328	0.261443	0.793751	0.996428	208.99	158.11	239.45	188.33	223.76	207.62
EGO55_07155		WP_021691477.1	phosphoribosyl-ATP diphosphatase	327	0.0360697	1.02532	0.184698	0.19529	0.845166	0.996428	164.84	167.08	182.08	170.08	156.91	138.03
EGO55_07160	hisF	WP_021691476.1	imidazole glycerol phosphate synthase subunit HisF	759	-0.0980781	-1.07035	0.197022	-0.497802	0.618623	0.996428	75.46	63	54.75	62.52	75.07	82.31
EGO55_07165	hisA	WP_021691475.1	1-(5-phosphoribosyl)-5-[(5-phosphoribosylamino)methylideneamino]imidazole-4-carboxamide isomerase	729	0.148817	1.10866	0.225815	0.659023	0.509881	0.996428	194.92	200.17	176.59	123.97	206.02	192.12
EGO55_07170	hisH	WP_210766667.1	imidazole glycerol phosphate synthase subunit HisH	633	-0.0178289	-1.01243	0.218771	-0.0814958	0.935048	0.996428	149.26	107.46	118.36	92.45	134.92	147.35
EGO55_07175	hisB	WP_021691473.1	imidazoleglycerol-phosphate dehydratase HisB	594	-0.113941	-1.08218	0.191776	-0.594132	0.552424	0.996428	251.19	180.71	201.81	205.27	250.45	236.4
EGO55_07180		WP_021691472.1	ClpXP protease specificity-enhancing factor SspB	504	0.163945	1.12035	0.208041	0.788044	0.430671	0.996428	199.02	209.31	316.68	224.66	209.4	227.71
EGO55_07185		WP_021691471.1	hypothetical protein	423	-0.0133362	-1.00929	0.194995	-0.0683927	0.945473	0.996428	86.5	95.5	100.1	95.57	82.89	112.34
EGO55_07190	gmk	WP_040717149.1	guanylate kinase	636	0.0113361	1.00789	0.176687	0.0641593	0.948843	0.996428	124.48	87.7	94.68	108.35	108.57	87.02
EGO55_07195		WP_084620326.1	S8 family serine peptidase	2418	0.241582	1.18229	0.161859	1.49255	0.135555	0.829358	102.27	90.39	100.26	90.99	75.8	84.12
EGO55_07200	dapD	WP_021691468.1	2%2C3%2C4%2C5-tetrahydropyridine-2%2C6-dicarboxylate N-succinyltransferase	840	0.0347966	1.02441	0.184182	0.188925	0.850152	0.996428	562.2	512.63	664.37	534.54	615.33	626.25
EGO55_07205		WP_021691466.1	DUF1810 domain-containing protein	447	-0.11418	-1.08236	0.239823	-0.476102	0.634001	0.996428	46.91	36.53	52.22	58.74	57.45	41.29
EGO55_07210		WP_021691465.1	dipeptidase	1269	0.204907	1.15261	0.185409	1.10516	0.269091	0.961464	28.68	25.21	30.13	27.42	22.67	25.18
EGO55_07215		WP_021691464.1	YbhB/YbcL family Raf kinase inhibitor-like protein	552	0.252776	1.1915	0.171939	1.47015	0.141521	0.833256	146.25	137.92	156.26	128.8	127.59	134.82
EGO55_07220	aqpZ	WP_021691463.1	aquaporin Z	699	0.394572	1.31455	0.206843	1.90758	0.0564449	0.599654	529.81	485.84	493.96	514.01	330.7	311.79
EGO55_07225		WP_052023781.1	hypothetical protein	567	-0.0793194	-1.05652	0.230081	-0.344746	0.730286	0.996428	43.38	27.68	34.59	46.36	35.05	37.81
EGO55_07230		WP_021691461.1	dioxygenase	816	0.0401054	1.02819	0.172674	0.23226	0.816336	0.996428	150.05	131.62	120.62	145.43	126.96	121.8
EGO55_07235		WP_021691460.1	hypothetical protein	477	0.163499	1.12	0.193714	0.844023	0.398657	0.996428	164.99	155.55	193.51	199.1	153.96	136.99
EGO55_07240		WP_021691459.1	alkylphosphonate utilization protein	309	-0.0824003	-1.05878	0.179762	-0.458387	0.646675	0.996428	341.79	261.71	280.58	336.14	327.93	280.1
EGO55_07245		WP_021691458.1	helix-turn-helix domain-containing protein	504	-0.0197492	-1.01378	0.217332	-0.0908708	0.927595		13.62	14.81	13.34	16.5	14.71	14.63
EGO55_07250		WP_040717146.1	hypothetical protein	723	0.144236	1.10515	0.159892	0.902083	0.367013	0.996428	778.21	756.1	895.67	764.04	732.77	693.9
EGO55_07255		WP_021691456.1	hypothetical protein	408	-0.17094	-1.12579	0.237158	-0.720784	0.471043	0.996428	3144.55	2434.18	2867.05	4395.57	3073.75	2013.24
EGO55_07260		WP_021691455.1	PaaI family thioesterase	429	-0.302514	-1.23329	0.218428	-1.38496	0.166066	0.891244	41.03	30.72	30.2	40.54	37.37	42.2
EGO55_07265		WP_124916748.1	hypothetical protein	846	0.243649	1.18398	0.201557	1.20883	0.226727	0.943071	158.14	122.31	143.57	148.53	128.02	90.57
EGO55_07270		WP_021691453.1	hypothetical protein	591	0.238093	1.17943	0.200425	1.18794	0.234858	0.951926	100.68	83.57	128.61	108.36	96.44	79.07
EGO55_07275		WP_021691452.1	antibiotic biosynthesis monooxygenase	336	-0.0317409	-1.02224	0.292512	-0.108511	0.91359		71.15	65.39	78.17	109.3	61.37	39.95
EGO55_07280		WP_021691451.1	hypothetical protein	1548	-0.0370702	-1.02603	0.201824	-0.183676	0.854268	0.996428	26.41	20.73	25.96	32.59	23.22	20.62
EGO55_07290		WP_021691449.1	hypothetical protein	576	-0.146661	-1.107	0.245238	-0.598037	0.549815	0.996428	70.7	56.29	70.78	103.67	73.32	53.87
EGO55_07295		WP_021691448.1	glycine zipper 2TM domain-containing protein	453	-0.254003	-1.19251	0.321862	-0.789165	0.430016	0.996428	520.22	302.32	518.42	793.29	521.57	231.72
EGO55_07300		WP_021691446.1	nuclear transport factor 2 family protein	417	0.0169056	1.01179	0.231965	0.0728797	0.941902		45.8	42	44.77	47	42.02	35.64
EGO55_07305		WP_021691445.1	DUF72 domain-containing protein	780	-0.362087	-1.28528	0.295241	-1.22641	0.220045	0.934461	24.19	18.58	29.45	45.49	31.83	17.39
EGO55_07310			type II toxin-antitoxin system death-on-curing family toxin	392	-0.336696	-1.26286	0.291941	-1.1533	0.248786		8.46	16.07	10.42	19.05	12.95	16.52
EGO55_07315		WP_021691442.1	AbrB/MazE/SpoVT family DNA-binding domain-containing protein	228	-0.538661	-1.45262	0.298321	-1.80564	0.0709741		47.64	40.29	42.16	61.53	50.32	39.91
EGO55_07320		WP_021691441.1	hypothetical protein	261	-0.285408	-1.21875	0.2766	-1.03184	0.302146	0.972047	152.03	240.82	82.29	152.77	230.97	231.26
EGO55_07325		WP_021691440.1	hypothetical protein	288	-0.506561	-1.42066	0.253929	-1.99489	0.0460548	0.559551	154.88	118.14	89.27	163.61	150.12	223.49
EGO55_07330	thiC	WP_021691439.1	phosphomethylpyrimidine synthase ThiC	1875	-0.321696	-1.2498	0.238101	-1.35109	0.176666	0.902439	749.17	858.98	459.3	816.9	885.86	967.17
EGO55_07335		WP_021691438.1	hypothetical protein	402	-0.119388	-1.08627	0.179805	-0.663986	0.5067	0.996428	577.6	566.6	469.36	621.43	533.18	550.21
EGO55_07340		WP_021691437.1	sterol desaturase family protein	1038	-0.0908027	-1.06496	0.229552	-0.395565	0.692426	0.996428	31.67	20.1	32.84	37.87	33.9	22
EGO55_07345		WP_021691436.1	acyltransferase	1125	-0.196169	-1.14565	0.223326	-0.878397	0.379728	0.996428	16.52	17.76	20.61	18.03	24.06	20.44
EGO55_07350		WP_021691435.1	S9 family peptidase	2055	-0.262476	-1.19954	0.211385	-1.2417	0.214349	0.9289	12.99	11.86	10.21	17.15	12.2	12.83
EGO55_07355		WP_021691434.1	sel1 repeat family protein	786	-0.215713	-1.16128	0.169231	-1.27467	0.202427	0.921867	131.55	103.17	118.16	155.28	130.26	136.95
EGO55_07360		WP_021691432.1	hypothetical protein	180	-0.168619	-1.12398	0.279252	-0.603823	0.545961		16.82	29.4	29.29	30.65	21.67	21.33
EGO55_07365		WP_021691430.1	DUF1003 domain-containing protein	462	0.270239	1.20601	0.236625	1.14206	0.25343	0.958501	228.02	130.85	162.91	254.99	111.07	119.23
EGO55_07370		WP_021691429.1	MipA/OmpV family protein	867	0.503706	1.41785	0.232591	2.16563	0.0303397	0.455198	217.54	149.9	296.65	207.3	156.48	131.84
EGO55_07375		WP_021691428.1	universal stress protein	819	1.5188	2.86553	0.292156	5.1986	2.00797e-07	5.55477e-05	1090.54	747.87	1879.31	626.89	297.29	396.68
EGO55_07380		WP_021691427.1	DUF2585 domain-containing protein	600	0.132073	1.09587	0.193064	0.68409	0.493919	0.996428	77.41	67.39	88.02	82.92	64.35	64.78
EGO55_07385		WP_021691426.1	DUF2059 domain-containing protein	774	0.0570294	1.04032	0.190047	0.300081	0.764115	0.996428	60.09	46.86	58.56	66.94	49.29	49.71
EGO55_07390		WP_084620348.1	phytoene desaturase	1551	0.0310106	1.02173	0.169539	0.182911	0.854868	0.996428	46.16	44.76	44.35	49.21	44.07	48.21
EGO55_07395		WP_021691424.1	TIGR00730 family Rossman fold protein	594	-0.0197493	-1.01378	0.195497	-0.101021	0.919534	0.996428	86.14	89.55	79.06	84.09	86.53	93.91
EGO55_07400		WP_021691423.1	phytoene/squalene synthase family protein	984	0.0354487	1.02488	0.196273	0.180609	0.856675	0.996428	22.83	22.41	26.01	26.52	24.82	24.25
EGO55_07405		WP_021691422.1	glycerol-3-phosphate dehydrogenase	1470	-0.181416	-1.134	0.193726	-0.936453	0.34904	0.996428	18.41	18.23	20.3	23.56	24.38	19.63
EGO55_07410		WP_021691421.1	multidrug effflux MFS transporter	1209	-0.141523	-1.10307	0.192853	-0.73384	0.463046	0.996428	66.47	59.15	58.44	58.22	79.31	68.8
EGO55_07415	dinB	WP_021691420.1	DNA polymerase IV	1116	-0.288636	-1.22148	0.242783	-1.18886	0.234493		8.43	8.1	7.29	10.76	9.64	10.02
EGO55_07420		WP_124916749.1	hypothetical protein	255	-0.0744828	-1.05298	0.17047	-0.436926	0.662165	0.996428	336.27	263.06	404.01	354.04	381.72	339.93
EGO55_07425		WP_021691418.1	AAA family ATPase	1290	-0.117709	-1.08501	0.16759	-0.702362	0.482453	0.996428	156.5	147.4	169.87	186.28	157.11	175.52
EGO55_07430		WP_021691417.1	NUDIX domain-containing protein	462	0.0249253	1.01743	0.327199	0.0761779	0.939278		5.47	6.05	5.93	7.68	6.38	5.97
EGO55_07435		WP_021691416.1	6-phosphogluconolactonase	621	-0.0855972	-1.06113	0.238712	-0.358579	0.71991		30.19	19.2	27.01	34.07	25.2	23.49
EGO55_07440		WP_021691415.1	DNA starvation/stationary phase protection protein	462	-0.212886	-1.159	0.308289	-0.690538	0.489856	0.996428	199.22	140.76	244.56	383.19	208.26	121.54
EGO55_07445		WP_021691414.1	hypothetical protein	564	-0.0567953	-1.04015	0.217597	-0.261011	0.794084	0.996428	65.91	61.91	69.03	85.93	70.68	48.46
EGO55_07450		WP_179953050.1	DUF4102 domain-containing protein	90	-0.0602577	-1.04265	0.249017	-0.241982	0.808794	0.996428	0	0	0	0	0	0
EGO55_07460		WP_084620321.1	UbiD family decarboxylase	1530	-0.090572	-1.06479	0.262541	-0.344983	0.730107		5.26	6.56	5.98	7.79	7.16	4.39
EGO55_07465		WP_021691411.1	hypothetical protein	1176	-0.0734243	-1.05221	0.18779	-0.390992	0.695803	0.996428	57.02	53.35	52.6	70.7	60.18	46.2
EGO55_07480		WP_052023786.1	LysR family transcriptional regulator	885	-0.374026	-1.29596	0.265271	-1.40998	0.158547		10.39	11.42	9.3	20.66	13.85	11.26
EGO55_07485		WP_021691407.1	DUF2274 domain-containing protein	234	0.0240911	1.01684	0.659753	0.0365154	0.970871		0	6.76	3.67	7.84	0	1.74
EGO55_07490		WP_084620346.1	TrbI/VirB10 family protein	1122	-0.10035	-1.07203	0.347151	-0.289067	0.77253		1.66	2.07	1.71	1.73	1.58	2.34
EGO55_07495	trbG	WP_021691405.1	P-type conjugative transfer protein TrbG	984	0.0460738	1.03245	0.328698	0.140171	0.888525		4.68	3.17	3.6	4.05	4.75	3.72
EGO55_07500	trbF	WP_021691404.1	conjugal transfer protein TrbF	690	0.393684	1.31374	0.528401	0.745048	0.456243		2.46	1.93	5.23	1.32	1.47	1.21
EGO55_07505	trbL	WP_021691403.1	P-type conjugative transfer protein TrbL	1359	0.116311	1.08396	0.585098	0.198789	0.842428		0.56	1.13	0.49	0.81	0.84	0.8
EGO55_07510	trbK-alt	WP_021691402.1	putative entry exclusion protein TrbK-alt	309	2.20305	4.60452	1.47417	1.49443	0.135063		0.82	0	1.69	0.97	0	0
EGO55_07515	trbJ	WP_021691401.1	P-type conjugative transfer protein TrbJ	771	-0.123148	-1.08911	0.558104	-0.220654	0.825361		2.7	1.42	1.88	3.21	2.87	0.7
EGO55_07520	trbE	WP_021691400.1	conjugal transfer protein TrbE	2439	-0.245131	-1.1852	0.41819	-0.586171	0.557761		1.02	0.75	0.95	1.95	0.61	0.98
EGO55_07525		WP_021691399.1	VirB3 family type IV secretion system protein	279	1.2018	2.30027	1.40523	0.855236	0.39242		1.06	1.21	0	0	0	0
EGO55_07530		WP_021691398.1	TrbC/VirB2 family protein	333	-0.479683	-1.39444	1.25338	-0.38271	0.701935		0.69	2.47	0	1.11	0	2.01
EGO55_07535	trbB	WP_021691397.1	P-type conjugative transfer ATPase TrbB	984	-0.432317	-1.3494	0.65436	-0.660671	0.508823		0.68	0.27	0.83	0.76	0.93	0.41
EGO55_07540		WP_021691396.1	hypothetical protein	429	0.870967	1.82889	1.04468	0.833716	0.404441		0.42	0.45	0.89	0.53	1.27	0.07
EGO55_07545		WP_021691395.1	conjugal transfer protein TraG	1986	-0.318462	-1.247	0.380111	-0.837813	0.402136		2.43	1.07	1.25	2.61	1.59	1.26
EGO55_07550		WP_021691394.1	VirD2 family relaxase/mobilization nuclease	1740	-0.846083	-1.79761	0.505714	-1.67304	0.0943184		0.47	0.62	0.57	1.14	0.91	0.86
EGO55_07555		WP_021691393.1	lytic transglycosylase domain-containing protein	780	0.354874	1.27887	0.516367	0.68725	0.491925		2.79	0.36	1.85	1.13	1.77	0.86
EGO55_07560		WP_021691392.1	DUF736 domain-containing protein	333	0.760433	1.694	0.777776	0.977702	0.328222		2.76	0.76	5.02	4.16	0.69	4.03
EGO55_07565		WP_021691391.1	S26 family signal peptidase	546	0.171284	1.12606	1.00994	0.169599	0.865325		0.29	1.81	0.61	0.36	0.87	1.44
EGO55_07570		WP_021691390.1	DUF2840 domain-containing protein	522	-0.0668397	-1.04742	1.24214	-0.0538102	0.957086		0.31	0.41	0.97	0.78	0	0.6
EGO55_07575		WP_021691389.1	hypothetical protein	252		-1					0	0	0	3.97	0	1.37
EGO55_07580		WP_021691388.1	AAA family ATPase	657	-0.109894	-1.07915	0.738344	-0.148838	0.881681		2.68	0.69	1.16	2.25	0.44	0.86
EGO55_07585		WP_021691387.1	replication initiator protein A	1176	0.540588	1.45456	0.337439	1.60203	0.109149		2.62	3.15	3.13	2.9	1.6	2.28
EGO55_07590		WP_021691386.1	helix-turn-helix domain-containing protein	282	-0.0993105	-1.07126	0.718791	-0.138163	0.890111		2.06	2.35	5.29	3.58	3.05	2.98
EGO55_07595		WP_235694168.1	DUF2285 domain-containing protein	492	0.00685658	1.00476	0.653704	0.0104888	0.991631		2.36	1.78	5.33	3.83	1.36	1.98
EGO55_07605		WP_021691384.1	DUF2285 domain-containing protein	261	-0.205255	-1.15289	0.24653	-0.832578	0.405083	0.996428	198.02	146.89	211.61	276.14	209.63	146.38
EGO55_07610		WP_021691383.1	helix-turn-helix transcriptional regulator	267	-0.212753	-1.1589	0.179411	-1.18584	0.235686	0.951926	314.57	335.78	378.54	420.12	374.21	320.08
EGO55_07615		WP_021691381.1	single-stranded DNA-binding protein	402	0.00245782	1.00171	0.452427	0.00543253	0.995665		3.8	4.08	3.73	4.71	3.81	1.04
EGO55_07620		WP_021691380.1	hypothetical protein	417	0.0746138	1.05308	0.236672	0.315263	0.752562	0.996428	81.04	68.54	84.42	96.21	62	47.92
EGO55_07625	blaOXA	WP_124916750.1	class D beta-lactamase	915	0.117863	1.08513	0.177742	0.663116	0.507256	0.996428	71.57	68.92	66.65	72.33	64.26	56.47
EGO55_07630		WP_201798928.1	alpha/beta hydrolase	888	0.188879	1.13988	0.189084	0.998918	0.317834	0.980015	112.38	114	98	89.78	91.78	109.32
EGO55_07635		WP_021691377.1	MarR family transcriptional regulator	453	-0.297858	-1.22932	0.187692	-1.58695	0.112523	0.762603	121.04	125.93	146.55	205.85	151.15	143.41
EGO55_07640		WP_021691376.1	hypothetical protein	402	0.171135	1.12594	0.192093	0.8909	0.372983	0.996428	89.78	74.46	100.02	84.71	73.77	78.4
EGO55_07645		WP_021691375.1	hypothetical protein	438	0.0357263	1.02507	0.220151	0.162281	0.871085		31.43	35.69	39.02	30.6	38.13	32.84
EGO55_07655		WP_201798929.1	hypothetical protein	594	-0.267896	-1.20405	0.310303	-0.863336	0.387953		7.6	4.39	9.2	7.44	7.94	7.22
EGO55_07660		WP_021692041.1	IS110 family transposase	1041	0.0438692	1.03087	0.178149	0.24625	0.805489	0.996428	27.23	28.53	28.9	30.12	27.79	25.26
EGO55_07665		WP_021691862.1	rhodanese family protein	288	-0.0785317	-1.05594	0.303861	-0.258446	0.796063		14.61	13.25	9.03	25.56	10.64	6.75
EGO55_07670	istB	WP_021691864.1	IS21-like element helper ATPase IstB	741	0.216346	1.16179	0.195305	1.10774	0.267975	0.961464	40.03	47.73	41.59	43.05	36.35	34.54
EGO55_07675	istA		IS21 family transposase	1526	0.233126	1.17538	0.22626	1.03034	0.302848	0.972047	12.04	12.1	9.1	9.75	11.92	9.05
EGO55_07680		WP_040717611.1	rhodanese-like domain-containing protein	186	0.0183276	1.01278	0.313647	0.058434	0.953403		52.12	7.75	33.05	53.22	18.32	22.54
EGO55_07685		WP_021691867.1	metalloregulator ArsR/SmtB family transcription factor	306	-0.289827	-1.22249	0.376526	-0.76974	0.441454		8.38	13.09	20.14	27.78	16.61	10.55
EGO55_07690		WP_021691868.1	carboxymuconolactone decarboxylase family protein	345	-0.158586	-1.11619	0.204171	-0.776732	0.437317	0.996428	67.9	68.71	94.66	98.62	100.21	87.86
EGO55_07695		WP_021691869.1	DUF2493 domain-containing protein	930	-0.463705	-1.37908	0.539216	-0.859962	0.38981		1.56	1.01	1.04	1.99	3.15	0.48
EGO55_07700		WP_021691870.1	toprim domain-containing protein	1062	-0.265505	-1.20206	0.351021	-0.75638	0.449421		4.27	3.57	3.53	6.63	4.45	2.92
EGO55_07705		WP_021691871.1	strawberry notch family protein	4329	-0.0101387	-1.00705	0.238991	-0.042423	0.966161	0.996428	3.72	2.88	3.81	3.85	3.79	2.65
EGO55_07710		WP_021691872.1	hypothetical protein	645	-0.581109	-1.496	0.516573	-1.12493	0.260618		2.55	0.47	1.91	1.25	2.74	1.77
EGO55_07715		WP_021691873.1	hypothetical protein	417	-0.748038	-1.67951	1.15722	-0.646412	0.518013		0.15	0.95	0.47	0	1.43	0
EGO55_07720		WP_021691874.1	hypothetical protein	558	-0.96493	-1.95197	0.42507	-2.27005	0.0232046		2.22	2.05	1.76	2.12	5.33	1.09
EGO55_07725		WP_021691875.1	hypothetical protein	2175	-0.310001	-1.23971	0.272368	-1.13817	0.25505	0.958501	7.44	7.39	8.26	10.41	12.7	5.64
EGO55_07730		WP_021691876.1	hypothetical protein	948	-0.25129	-1.19027	0.252467	-0.995339	0.319571		17.56	14.29	16.22	18.55	21.7	11.72
EGO55_07735		WP_021691877.1	zincin-like metallopeptidase domain-containing protein	951	-0.260261	-1.1977	0.24587	-1.05853	0.289814		9.76	11.69	10.96	14.79	16.52	8.58
EGO55_07740		WP_021691878.1	hypothetical protein	822	-0.179252	-1.1323	0.202234	-0.88636	0.375423	0.996428	45.47	45.32	36.42	49.97	56.69	45.95
EGO55_07745		WP_021691879.1	GNAT family N-acetyltransferase	504	0.0846465	1.06043	0.185212	0.457025	0.647653	0.996428	141.73	130.75	146.03	117.25	143.14	137.39
EGO55_07750		WP_021691880.1	DUF1778 domain-containing protein	300	-0.0367263	-1.02578	0.197964	-0.18552	0.852821	0.996428	260.79	337.15	291.77	251.76	229.33	324.28
EGO55_07755		WP_021691881.1	hypothetical protein	225	-0.278764	-1.21316	0.219048	-1.27261	0.203155	0.921867	84.03	98.82	92.6	97.31	113.67	111.62
EGO55_07760		WP_124916855.1	recombinase family protein	1653	0.211462	1.15786	0.172186	1.2281	0.219408	0.934461	39.98	39.77	42.28	36.32	36.33	37.67
EGO55_07830		WP_021689986.1	glycosyltransferase	1029	0.00974239	1.00678	0.204157	0.04772	0.961939	0.996428	31.95	32.83	47.17	44.06	36.82	31.45
EGO55_07835		WP_021689985.1	oligosaccharide flippase family protein	1470	0.16745	1.12307	0.193742	0.864296	0.387425	0.996428	21.29	23	27.01	22.34	21.24	22.71
EGO55_07840		WP_021689984.1	glycosyltransferase family 2 protein	918	0.0392188	1.02756	0.188281	0.2083	0.834995	0.996428	36.16	37.12	34.35	42.64	34.66	34.47
EGO55_07845		WP_021689983.1	ABC transporter ATP-binding protein/permease	1821	0.0958596	1.0687	0.167401	0.572634	0.566892	0.996428	75.96	76.31	76.95	70.98	75.37	73.99
EGO55_07850		WP_021689982.1	peptide MFS transporter	1425	0.163819	1.12025	0.167138	0.980139	0.327017	0.986783	79.6	80.11	88.73	83.33	66.54	71.6
EGO55_07855		WP_021689981.1	DUF1737 domain-containing protein	210	-0.150269	-1.10978	0.177041	-0.848782	0.396002	0.996428	215.37	190.34	175.27	289.37	238.21	192.49
EGO55_07860	hslU	WP_021689980.1	ATP-dependent protease ATPase subunit HslU	1302	-0.118845	-1.08587	0.171774	-0.691866	0.489022	0.996428	128.75	115.09	127.28	133.35	133.94	152.78
EGO55_07865	hslV	WP_174391300.1	ATP-dependent protease subunit HslV	546	-0.175933	-1.12969	0.17656	-0.996448	0.319033	0.982608	226.63	191.95	225.25	307.24	238.79	206.38
EGO55_07870	bamE	WP_021689978.1	outer membrane protein assembly factor BamE	456	0.0548912	1.03878	0.19039	0.288309	0.77311	0.996428	1149.29	875.94	865.05	1095.55	909.14	787
EGO55_07875		WP_040715534.1	hypothetical protein	519	-0.172318	-1.12687	0.266398	-0.646843	0.517733	0.996428	122.39	74.95	110.84	171.11	121.37	69.91
EGO55_07880		WP_021689976.1	DUF177 domain-containing protein	534	0.07257	1.05159	0.206409	0.351583	0.725151	0.996428	112.12	99.61	141.66	131.44	111.91	95.19
EGO55_07885	ssb	WP_021689975.1	single-stranded DNA-binding protein	552	0.115779	1.08356	0.178038	0.650307	0.515494	0.996428	735.5	674.46	734.73	602.25	647.82	719.77
EGO55_07890		WP_021689974.1	ferrous iron transporter B	1887	0.108	1.07773	0.185546	0.582063	0.560524	0.996428	387.84	392	387.69	320.25	379.87	413.76
EGO55_07895		WP_021689973.1	ferrous iron transport protein A	240	-0.248953	-1.18834	0.195166	-1.2756	0.202097	0.921867	795.9	797.77	612.58	872.06	979.71	666.33
EGO55_07900		WP_021689972.1	COQ9 family protein	669	0.19413	1.14403	0.175885	1.10373	0.269709	0.961464	106.44	99.79	112.06	94.34	89.56	101.38
EGO55_07905		WP_021689971.1	ankyrin repeat domain-containing protein	648	0.1106	1.07968	0.203201	0.544289	0.586242	0.996428	307.59	216.77	271.74	328.84	233.8	202.53
EGO55_07910		WP_210766670.1	SCO family protein	588	0.126235	1.09144	0.179566	0.703004	0.482054	0.996428	205.34	165.62	214.83	189.12	203.16	165.7
EGO55_07915		WP_021689969.1	YcgN family cysteine cluster protein	477	0.163871	1.12029	0.204466	0.801456	0.422868	0.996428	66.27	61.22	71.22	57.05	55.64	65.05
EGO55_07920		WP_244925491.1	M48 family metallopeptidase	435	0.596187	1.51172	0.362214	1.64595	0.0997738		16.52	13.22	18.65	17.02	12.44	11.31
EGO55_07925		WP_021689967.1	hypothetical protein	444	-0.146415	-1.10682	0.209817	-0.697822	0.485289	0.996428	114.58	92.91	116.99	138.01	127.42	92.55
EGO55_07930	ribD	WP_210766672.1	bifunctional diaminohydroxyphosphoribosylaminopyrimidine deaminase/5-amino-6-(5-phosphoribosylamino)uracil reductase RibD	645	0.0715905	1.05087	0.201014	0.356146	0.721731	0.996428	50.04	35.74	46.08	41.3	45.37	46.47
EGO55_07935		WP_021689965.1	riboflavin synthase	618	0.36302	1.28612	0.199888	1.81611	0.0693531	0.65419	97	104.98	138.2	95.53	96.56	88.83
EGO55_07940		WP_021689963.1	aromatic amino acid transaminase	1182	-0.0609933	-1.04318	0.180429	-0.338045	0.735329	0.996428	283.74	274.08	304.81	265.02	338.36	321.87
EGO55_07945		WP_021689962.1	DUF1134 domain-containing protein	780	-0.00449371	-1.00312	0.16931	-0.0265413	0.978826	0.996428	778.05	819.58	770.05	872.24	686.37	809.56
EGO55_07955		WP_021689961.1	diguanylate cyclase	1842	0.134784	1.09793	0.180376	0.747237	0.454921	0.996428	76.45	89.85	86.11	81.87	86.56	68.5
EGO55_07960	acs	WP_021689960.1	acetate--CoA ligase	1968	0.00621084	1.00431	0.17032	0.0364658	0.970911	0.996428	246.88	253.51	246.01	248.42	231.78	275.37
EGO55_07965		WP_021689959.1	nuclear transport factor 2 family protein	372	-0.525631	-1.43956	0.251589	-2.08924	0.0366858	0.500605	78.64	66.64	49.97	84.3	81.34	113.5
EGO55_07970		WP_124916752.1	autotransporter domain-containing protein	4641	0.314606	1.24367	0.160779	1.95676	0.0503752	0.567101	9835.31	10092.2	10028.4	8107.69	8963.34	7718.05
EGO55_07975		WP_040715317.1	ammonium transporter	1359	-0.0680754	-1.04832	0.230238	-0.295674	0.767479	0.996428	19.49	18.25	15.77	23.29	17.42	12.85
EGO55_07980		WP_021689956.1	P-II family nitrogen regulator	339	0.0352477	1.02473	0.350105	0.100678	0.919806		7.98	5.1	8.99	8.03	7.28	4.52
EGO55_07985		WP_021689955.1	endonuclease/exonuclease/phosphatase family protein	693	-0.0213065	-1.01488	0.205634	-0.103613	0.917476	0.996428	51.46	50.17	61.7	61.68	56.02	45.03
EGO55_07990		WP_021689954.1	peptide chain release factor 3	1536	-0.111878	-1.08063	0.211709	-0.528454	0.597184	0.996428	35.26	33.27	42.78	33.06	49.05	41.84
EGO55_07995		WP_021689953.1	hypothetical protein	648	-0.225147	-1.1689	0.297811	-0.756007	0.449645		13.88	17.44	12.81	23.83	16.54	12.81
EGO55_08000		WP_021689952.1	hypothetical protein	663	-0.336617	-1.26279	0.382925	-0.879067	0.379365		8.68	7.49	10.88	15.31	14.34	4.05
EGO55_08005		WP_021689951.1	heme-binding beta-barrel domain-containing protein	651	-0.102083	-1.07332	0.179256	-0.569481	0.56903	0.996428	165.92	150.79	175.96	167.18	196.07	199.02
EGO55_08010	pheT	WP_021689950.1	phenylalanine--tRNA ligase subunit beta	2400	0.0120716	1.0084	0.206426	0.058479	0.953367	0.996428	121.97	128.61	145.23	105.86	148.77	148.95
EGO55_08015	pheS	WP_040715524.1	phenylalanine--tRNA ligase subunit alpha	1086	0.113146	1.08158	0.163983	0.689985	0.490204	0.996428	110.62	100.04	117.15	96.45	104.42	101.12
EGO55_08020		WP_210766675.1	helix-turn-helix transcriptional regulator	801	-0.087212	-1.06232	0.192044	-0.454124	0.649739	0.996428	175.1	152.84	157.92	198.86	187.91	131.15
EGO55_08025	rplT	WP_021689947.1	50S ribosomal protein L20	360	-0.450445	-1.36646	0.194884	-2.31135	0.0208136	0.398338	1185.29	877.51	803.57	1533.41	1215.86	1120.73
EGO55_08030	rpmI	WP_021689946.1	50S ribosomal protein L35	204	-0.305202	-1.23559	0.187556	-1.62726	0.103682	0.728646	4045.19	3020.45	3122.56	5648.36	4541.59	3750.48
EGO55_08035		WP_021689945.1	MFS transporter	1329	-0.0115857	-1.00806	0.177063	-0.0654325	0.94783	0.996428	74.01	60.08	62.78	73.74	66.96	54.02
EGO55_08040		WP_021689944.1	inositol monophosphatase family protein	783	-0.0521792	-1.03683	0.208283	-0.250521	0.802184	0.996428	162.64	155.36	158.25	136.58	176.56	196.59
EGO55_08045		WP_021689943.1	ribose-phosphate pyrophosphokinase	936	0.152223	1.11128	0.17557	0.867018	0.385932	0.996428	489.45	370.63	413.87	347.72	408.46	389.37
EGO55_08050	glpX	WP_021689942.1	class II fructose-bisphosphatase	987	-0.0451351	-1.03178	0.195133	-0.231304	0.817078	0.996428	527.33	573.16	540.54	470.17	588.32	654.8
EGO55_08055		WP_021689941.1	homoserine dehydrogenase	1311	-0.0741064	-1.05271	0.175961	-0.421153	0.673644	0.996428	363.94	339.2	320.2	318.66	398.05	372.57
EGO55_08060		WP_021689940.1	hypothetical protein	876	-0.0293863	-1.02058	0.177578	-0.165484	0.868563	0.996428	381.25	352.18	400.52	480.56	355.2	326.02
EGO55_08065		WP_021689939.1	energy transducer TonB	654	0.10583	1.07611	0.165504	0.639437	0.522539	0.996428	2110.71	1666.13	2219.7	1915.48	1732.28	1974.97
EGO55_08070		WP_021689938.1	MotA/TolQ/ExbB proton channel family protein	777	0.185465	1.13718	0.183658	1.00984	0.312572	0.977637	4626.3	4873.36	6024.11	4361.27	4350.55	5122.51
EGO55_08075		WP_021689937.1	biopolymer transporter ExbD	534	-0.107501	-1.07736	0.17822	-0.603194	0.546379	0.996428	2354.94	2250.75	2555.05	2510.41	2451.13	3000.44
EGO55_08080		WP_021689936.1	biopolymer transporter ExbD	444	-0.26492	-1.20157	0.158177	-1.67483	0.0939672	0.701362	2665.28	2561.35	2983.87	3465.16	3260.62	3383.96
EGO55_08085		WP_021689935.1	ligase-associated DNA damage response DEXH box helicase	2448	0.0759197	1.05403	0.173615	0.437288	0.661902	0.996428	24.96	24.54	21.77	23.58	21.73	22.93
EGO55_08090		WP_021689934.1	DUF2059 domain-containing protein	780	0.247093	1.18681	0.194889	1.26786	0.204847	0.921867	149.77	130.41	170.03	167.91	127.34	100.1
EGO55_08095		WP_021689933.1	DUF4010 domain-containing protein	1281	0.00951095	1.00661	0.191176	0.0497497	0.960322	0.996428	35.2	26.6	33.61	39.45	30.66	30.34
EGO55_08100		WP_040715313.1	phosphomannomutase/phosphoglucomutase	1404	0.14406	1.10501	0.181067	0.795616	0.426255	0.996428	105.52	94.42	89.49	82.2	87.55	96.61
EGO55_08105		WP_021689931.1	hypothetical protein	285	-0.00488436	-1.00339	0.242075	-0.0201771	0.983902		47.04	31.86	47.38	65.19	35.58	39.66
EGO55_08110		WP_021689930.1	AAA family ATPase	822	0.107668	1.07749	0.162736	0.661613	0.508219	0.996428	128.49	113.28	136.43	126.72	119.17	119.4
EGO55_08115	panC	WP_021689929.1	pantoate--beta-alanine ligase	852	0.239286	1.18041	0.174025	1.37501	0.169127	0.896264	139.65	107.2	132.44	106.79	108.28	112.59
EGO55_08120		WP_021689928.1	hypothetical protein	771	0.122325	1.08849	0.159435	0.767243	0.442937	0.996428	1250.89	979.24	1241.03	1115.96	1047.53	998.7
EGO55_08125		WP_021689927.1	hypothetical protein	432	0.241978	1.18261	0.23897	1.01259	0.311258		31.9	31.49	30.28	32.16	20.26	17.17
EGO55_08130		WP_021689926.1	adenine phosphoribosyltransferase	537	-0.0932404	-1.06676	0.258946	-0.360077	0.71879		17.35	20.16	22.36	19.04	27	20.01
EGO55_08135		WP_021689925.1	cytochrome c1	852	0.256421	1.19451	0.210023	1.22092	0.222117	0.937451	819.49	771.95	1162.65	682.52	861.96	839.88
EGO55_08140		WP_021689924.1	cytochrome b/b6	1284	0.39216	1.31236	0.217363	1.80417	0.071205	0.654613	685.41	711.67	1068.51	531.91	694.14	672.25
EGO55_08145	petA	WP_052023669.1	ubiquinol-cytochrome c reductase iron-sulfur subunit	579	-0.0273767	-1.01916	0.195014	-0.140383	0.888357	0.996428	608.98	469.18	745.28	690.29	651.22	509.6
EGO55_08150	pgeF	WP_021689922.1	peptidoglycan editing factor PgeF	756	-0.0263951	-1.01846	0.212684	-0.124105	0.901232	0.996428	58.46	63.34	66.58	51.09	67.11	78.38
EGO55_08155	pepN	WP_021689921.1	aminopeptidase N	2643	0.0731455	1.05201	0.171656	0.426117	0.670022	0.996428	107.01	109.26	108.1	100.28	107.2	114.19
EGO55_08160		WP_021689920.1	NAD-dependent epimerase	801	0.168742	1.12408	0.231272	0.729626	0.465619	0.996428	35.39	26.17	42.6	39.23	30.07	26.14
EGO55_08165		WP_021689919.1	N-acetyltransferase	309	0.0358913	1.02519	0.193579	0.185409	0.852908	0.996428	108.06	79.33	109.24	104.92	90.91	83.32
EGO55_08170		WP_021689918.1	recombinase family protein	579	0.14681	1.10712	0.207833	0.706383	0.47995	0.996428	147.8	119.16	130.68	140.46	128.81	86.61
EGO55_08175		WP_021689916.1	tyrosine-type recombinase/integrase	1440	-0.193815	-1.14378	0.217886	-0.889526	0.373721	0.996428	200.91	172.33	190.38	267.79	239.2	150.72
EGO55_08185	gpmA	WP_021689914.1	2%2C3-diphosphoglycerate-dependent phosphoglycerate mutase	687	0.0283138	1.01982	0.182441	0.155195	0.876668	0.996428	209.03	196.21	266.16	212.76	226.95	243.13
EGO55_08190	purE	WP_021689913.1	5-(carboxyamino)imidazole ribonucleotide mutase	486	0.0457077	1.03219	0.22721	0.20117	0.840566	0.996428	242.55	241.39	297.18	191.36	286.45	302.47
EGO55_08195		WP_021689912.1	5-(carboxyamino)imidazole ribonucleotide synthase	1059	-0.0565858	-1.04	0.209064	-0.270662	0.786651	0.996428	134.29	136.97	158.71	119.89	165.36	175.46
EGO55_08200		WP_021689911.1	dihydrofolate reductase	498	-0.24561	-1.18559	0.211597	-1.16074	0.245747	0.958501	72.71	69.33	70.79	64.42	95.89	94.29
EGO55_08205		WP_021689910.1	bifunctional riboflavin kinase/FAD synthetase	936	-0.0459389	-1.03235	0.215297	-0.213374	0.831035	0.996428	104.3	103.25	99	82.2	124.96	115.58
EGO55_08210	ileS	WP_021689909.1	isoleucine--tRNA ligase	2931	0.0557012	1.03936	0.205281	0.271341	0.786129	0.996428	197.32	205.08	210.43	157.83	225.25	225.16
EGO55_08215	lspA	WP_021689908.1	signal peptidase II	546	0.021417	1.01496	0.198699	0.107786	0.914165	0.996428	206.4	204.95	219.65	183.69	221.14	244.68
EGO55_08220		WP_021689907.1	DUF3035 domain-containing protein	411	0.135385	1.09839	0.182885	0.740273	0.459134	0.996428	1374.44	1035.93	977.48	1008.88	1035.44	976.62
EGO55_08225		WP_021689906.1	hemolysin family protein	1443	0.00668699	1.00465	0.179838	0.0371834	0.970339	0.996428	236.23	260.58	233.37	230.41	242.62	272.79
EGO55_08230		WP_040715302.1	OmpA family protein	693	-0.128061	-1.09282	0.251894	-0.508393	0.611178	0.996428	1544.14	1106	1360.66	2112.64	1265.26	985.66
EGO55_08235		WP_021689904.1	3'(2')%2C5'-bisphosphate nucleotidase CysQ	789	-0.0439429	-1.03093	0.173469	-0.253318	0.800023	0.996428	73.94	64.89	76.1	80.66	67.94	72.99
EGO55_08240	sucC	WP_021689903.1	ADP-forming succinate--CoA ligase subunit beta	1200	0.00973405	1.00677	0.184395	0.0527892	0.9579	0.996428	1170.28	1199.19	1457.97	1164.59	1353.19	1392.41
EGO55_08245		WP_021689902.1	electron transfer flavoprotein subunit beta/FixA family protein	747	0.154263	1.11285	0.173899	0.887081	0.375035	0.996428	1157.04	1143.87	1232.3	998.82	1090.9	1183.7
EGO55_08250		WP_021689901.1	electron transfer flavoprotein subunit alpha/FixB family protein	930	0.0611367	1.04329	0.185313	0.329911	0.741467	0.996428	1091.21	1155.8	1290.27	972.53	1127.24	1274.06
EGO55_08255		WP_021689900.1	alpha/beta fold hydrolase	1152	0.0254607	1.0178	0.251758	0.101132	0.919446	0.996428	15.07	12.51	12.86	16.81	12.02	8.66
EGO55_08260		WP_210766677.1	DUF445 family protein	1266	-0.0197182	-1.01376	0.216656	-0.0910112	0.927484	0.996428	42.1	35.93	39.33	33.44	35.66	50.55
EGO55_08265		WP_021689898.1	efflux RND transporter permease subunit	3174	0.129254	1.09373	0.160998	0.802832	0.422072	0.996428	150.06	144.51	148.8	133.16	143.2	141.08
EGO55_08270		WP_040715501.1	efflux RND transporter periplasmic adaptor subunit	1197	0.00988559	1.00688	0.160486	0.0615979	0.950883	0.996428	222.2	177.32	199.78	199.82	202.47	201.05
EGO55_08275		WP_021689896.1	GlsB/YeaQ/YmgE family stress response membrane protein	267	-0.422995	-1.34071	0.566912	-0.746138	0.455584	0.996428	2648.73	1703.23	2330.05	4848.84	2324.1	1336.04
EGO55_08280		WP_021689895.1	DUF1153 domain-containing protein	300	-0.631691	-1.54938	0.209577	-3.01412	0.00257728	0.101853	267.53	306.59	209.36	509.87	405.56	336.76
EGO55_08285		WP_124916753.1	hypothetical protein	309	-0.324315	-1.25207	0.296828	-1.0926	0.274568		38.74	39.21	25.45	50.11	51.77	29.36
EGO55_08290	mnmA	WP_021689894.1	tRNA 2-thiouridine(34) synthase MnmA	1164	-0.0927705	-1.06642	0.195348	-0.474898	0.634859	0.996428	84.7	81.51	69.07	76.4	98.02	86.78
EGO55_08295		WP_021689893.1	hypothetical protein	393	0.169131	1.12438	0.192767	0.877386	0.380277	0.996428	159.48	115.13	150.85	118.85	136.54	101.85
EGO55_08300		WP_040715295.1	serine hydrolase	1131	-0.181514	-1.13407	0.190326	-0.953699	0.340236	0.996428	58.44	61.64	54.07	59.72	72.91	67.82
EGO55_08305		WP_021689891.1	cation diffusion facilitator family transporter	909	0.0694268	1.0493	0.178987	0.387887	0.6981	0.996428	58.77	58.47	59.59	55.02	56.71	61.66
EGO55_08310	pdxH	WP_021689890.1	pyridoxamine 5'-phosphate oxidase	603	0.166977	1.1227	0.187199	0.891975	0.372406	0.996428	59.75	46.6	58.24	46.88	48.11	49.46
EGO55_08315		WP_021689889.1	DnaJ domain-containing protein	912	-0.0258172	-1.01806	0.171131	-0.150862	0.880085	0.996428	100.74	97.8	102.22	104.85	97.58	111.64
EGO55_08320		WP_021689888.1	YihY/virulence factor BrkB family protein	984	0.238054	1.1794	0.17239	1.38091	0.167308	0.891244	72.82	72.53	80.1	65.05	63.9	66.3
EGO55_08325	fabI	WP_021689887.1	enoyl-ACP reductase FabI	804	0.328859	1.25602	0.171254	1.9203	0.0548195	0.595219	285.03	256.65	329.33	239.53	232.65	245.22
EGO55_08330		WP_021689886.1	GFA family protein	426	0.0937784	1.06716	0.168058	0.558013	0.576836	0.996428	108.34	129.5	135.82	128.09	117.34	111.81
EGO55_08335	wecC	WP_021689885.1	UDP-N-acetyl-D-mannosamine dehydrogenase	1308	0.107994	1.07773	0.186295	0.57969	0.562124	0.996428	88.43	92.03	107.45	82.83	99	94.67
EGO55_08340	wecB	WP_021689884.1	UDP-N-acetylglucosamine 2-epimerase (non-hydrolyzing)	1119	0.235393	1.17723	0.174446	1.34938	0.177215	0.90329	98.04	84.35	97.06	84.9	77.97	96.33
EGO55_08345		WP_052023668.1	hypothetical protein	549	0.41986	1.3378	0.186604	2.25	0.0244489	0.415631	920.69	635.75	908.65	740.47	559.71	538.9
EGO55_08350		WP_021689882.1	demethoxyubiquinone hydroxylase family protein	525	-0.179869	-1.13278	0.19074	-0.943006	0.345678	0.996428	103.6	95.88	97.43	104.19	129.19	146.36
EGO55_08355		WP_021689881.1	disulfide bond formation protein B	516	-0.102149	-1.07337	0.189051	-0.540325	0.588973	0.996428	196.89	218.42	170.94	200.96	234.45	223.88
EGO55_08360		WP_021689880.1	S41 family peptidase	1347	0.112093	1.08079	0.167933	0.667482	0.504464	0.996428	285.94	259.38	230.4	261.95	233.96	241.27
EGO55_08365		WP_021689879.1	peptidoglycan DD-metalloendopeptidase family protein	1218	-0.10486	-1.07539	0.205162	-0.511107	0.609276	0.996428	45.79	39.49	32.79	40.63	39.92	48.2
EGO55_08370		WP_021689878.1	23S rRNA (pseudouridine(1915)-N(3))-methyltransferase RlmH	423	-0.018369	-1.01281	0.19202	-0.0956617	0.923789	0.996428	188.17	200.26	148.63	161.27	166.07	213.34
EGO55_08375	rsfS	WP_210766678.1	ribosome silencing factor	375	0.0115109	1.00801	0.199884	0.0575878	0.954077	0.996428	901.62	1059.33	1005.65	711.29	1049.84	1118.08
EGO55_08380		WP_052023666.1	nicotinate-nucleotide adenylyltransferase	702	-0.0864062	-1.06172	0.184193	-0.469107	0.638993	0.996428	469.3	501.92	493.35	474.54	546.13	558.29
EGO55_08385			glutamate-5-semialdehyde dehydrogenase	1209	0.0206027	1.01438	0.187596	0.109824	0.912549	0.996428	284.62	321.99	292.48	260.05	310.88	329.87
EGO55_08390		WP_021689874.1	M23 family metallopeptidase	1143	0.132626	1.09629	0.185276	0.715827	0.474098	0.996428	575.98	581.14	698.72	553.55	522.77	649.66
EGO55_08395		WP_040715290.1	polymer-forming cytoskeletal protein	390	0.0384547	1.02701	0.184589	0.208326	0.834974	0.996428	728.99	706.99	785.91	666.06	679.97	843.48
EGO55_08400		WP_210766679.1	long-chain fatty acid--CoA ligase	1731	0.101271	1.07272	0.1664	0.608602	0.542788	0.996428	55.67	58.83	63.42	56.21	53.53	56.2
EGO55_08405		WP_021689871.1	DUF1013 domain-containing protein	702	-0.230284	-1.17307	0.203916	-1.12931	0.258766	0.958501	337.84	301.31	279.52	294.44	353.36	429.48
EGO55_08410		WP_021689870.1	glycosyltransferase family 1 protein	1068	-0.00442977	-1.00308	0.29539	-0.0149963	0.988035		5.18	5.13	5.04	7.97	6.27	3.56
EGO55_08415		WP_021689869.1	UDP-2%2C3-diacylglucosamine diphosphatase	924	-0.221841	-1.16622	0.311632	-0.711868	0.476546	0.996428	21.6	14.46	15.86	34.55	21.16	9.17
EGO55_08420		WP_021689868.1	glutathione S-transferase family protein	615	-0.029351	-1.02055	0.226492	-0.129589	0.896891		21.79	20.49	23.86	32.76	23.64	22.27
EGO55_08425		WP_235694127.1	NAD(P)H-quinone oxidoreductase	945	-0.0192026	-1.0134	0.175518	-0.109405	0.912881	0.996428	63.01	72.19	81.14	78.31	71.75	67.51
EGO55_08430		WP_021689866.1	DUF1192 domain-containing protein	207	-0.173933	-1.12813	0.273277	-0.636472	0.524469	0.996428	374.14	249.77	438.61	591.4	320.19	320.25
EGO55_08435	clpA	WP_021689865.1	ATP-dependent Clp protease ATP-binding subunit ClpA	2382	0.48336	1.398	0.167406	2.88736	0.00388489	0.135882	688.66	616.43	744.17	574.67	443.03	486.2
EGO55_08440		WP_021689864.1	globin-like protein	399	0.695298	1.61922	0.210897	3.29686	0.000977706	0.0540938	952.31	870.38	1337.71	758.59	497.87	688.3
EGO55_08445		WP_021689863.1	DUF167 domain-containing protein	282	0.180975	1.13365	0.214281	0.84457	0.398351	0.996428	82.33	44.61	55.24	52.51	40.29	39.43
EGO55_08450		WP_021689862.1	gamma carbonic anhydrase family protein	606	0.477774	1.39259	0.16951	2.81856	0.00482397	0.156163	243.46	232.41	269.53	179.31	175.16	191.6
EGO55_08455		WP_021689861.1	GNAT family N-acetyltransferase	588	0.493592	1.40795	0.192232	2.56769	0.0102379	0.264017	158.89	153.77	161.8	125.53	107.8	138.46
EGO55_08460	hemB	WP_021689860.1	porphobilinogen synthase	996	0.546851	1.46089	0.187501	2.91652	0.00353964	0.129773	237.27	196.9	285.38	171.02	158.2	183.13
EGO55_08465		WP_021689859.1	M23 family metallopeptidase	1623	0.0103591	1.00721	0.179616	0.0576735	0.954009	0.996428	63.93	75.94	79.28	80.47	79.25	69.13
EGO55_08470		WP_210766681.1	hypothetical protein	1932	0.0822601	1.05868	0.174611	0.471105	0.637566	0.996428	137.33	127.82	128.76	149.81	109.15	128.91
EGO55_08475		WP_021689857.1	S4 domain-containing protein	321	-0.0423477	-1.02979	0.243085	-0.17421	0.861701		90.69	77.88	68.38	81.6	60.31	98.93
EGO55_08480		WP_021689856.1	ferredoxin family protein	339	-0.0066746	-1.00464	0.19783	-0.0337391	0.973085	0.996428	820.38	578.09	707.81	944.91	642.75	537.1
EGO55_08485		WP_021689855.1	CarD family transcriptional regulator	534	0.106133	1.07634	0.166614	0.636998	0.524126	0.996428	1966.02	2012.68	1725.69	1661.43	1839.92	1832.91
EGO55_08490		WP_021689854.1	hypothetical protein	330	0.0245157	1.01714	0.188926	0.129764	0.896753	0.996428	140.23	134.87	174.9	151.15	137.37	143.76
EGO55_08495		WP_021689853.1	L-threonylcarbamoyladenylate synthase	945	-0.0763327	-1.05433	0.219288	-0.348093	0.72777	0.996428	27.75	24.6	21.95	25.43	31.91	22.03
EGO55_08500		WP_021689852.1	DUF815 domain-containing protein	825	-0.0874748	-1.06251	0.199367	-0.438763	0.660833	0.996428	56.54	54.12	77.03	62.93	70.69	73.21
EGO55_08505		WP_021689851.1	sorbosone dehydrogenase family protein	1452	0.194961	1.14469	0.160959	1.21124	0.225802	0.942547	352.73	370.53	382.98	334.76	321.92	336.86
EGO55_08510		WP_040715283.1	hypothetical protein	552	0.0444837	1.03131	0.257542	0.172724	0.862868		33.11	19.57	26.53	30.57	22.64	22.67
EGO55_08515		WP_021689849.1	ParB/RepB/Spo0J family partition protein	993	0.110768	1.0798	0.200355	0.55286	0.580359	0.996428	100.88	104.31	110.29	84.84	97.65	119.69
EGO55_08520		WP_174391299.1	ParA family protein	780	0.242961	1.18342	0.188468	1.28914	0.197349	0.921867	197.83	178.79	180.03	143.29	163.78	176.71
EGO55_08525	rsmG	WP_021689847.1	16S rRNA (guanine(527)-N(7))-methyltransferase RsmG	648	-0.138661	-1.10088	0.179903	-0.770753	0.440853	0.996428	96.97	88.91	82.08	101.62	103.76	104.61
EGO55_08530	mnmG	WP_021689846.1	tRNA uridine-5-carboxymethylaminomethyl(34) synthesis enzyme MnmG	1848	0.0341954	1.02399	0.178423	0.191654	0.848014	0.996428	76.4	70.21	64	64.71	76.11	70.88
EGO55_08535	mnmE	WP_040715280.1	tRNA uridine-5-carboxymethylaminomethyl(34) synthesis GTPase MnmE	1278	0.180814	1.13352	0.16897	1.0701	0.284576	0.967747	58.9	56.6	58.34	59.19	50.2	47.79
EGO55_08540		WP_021689844.1	DUF6489 family protein	264	0.128417	1.09309	0.234908	0.546668	0.584607	0.996428	516.48	411.55	669.14	585.6	438.56	363.83
EGO55_08545		WP_021689843.1	dienelactone hydrolase family protein	699	0.414298	1.33265	0.198033	2.09207	0.0364327	0.49939	338.45	347.47	494.57	361.24	275.05	268.54
EGO55_08550		WP_210766711.1	FMN-binding glutamate synthase family protein	1665	0.33865	1.26457	0.169372	1.99945	0.0455601	0.557071	194.85	209.45	243.98	195.26	173.92	168.53
EGO55_08555	rho	WP_021689841.1	transcription termination factor Rho	1266	-0.222712	-1.16693	0.246148	-0.904792	0.365576	0.996428	1086.75	1020.77	622.37	829.33	1090.01	1302.13
EGO55_08560		WP_021689840.1	CopD family protein	426	0.138374	1.10066	0.171605	0.806354	0.420039	0.996428	167.44	189.91	185.19	164.38	159.18	144.33
EGO55_08565	hemE	WP_021689839.1	uroporphyrinogen decarboxylase	1026	-0.050549	-1.03566	0.186469	-0.271085	0.786326	0.996428	222.03	200.81	161.69	184.53	210.49	211.87
EGO55_08570		WP_021689838.1	kinase/pyrophosphorylase	846	-0.106511	-1.07662	0.209047	-0.509508	0.610396	0.996428	41	40.72	46.9	56.55	41.75	39.8
EGO55_08575		WP_021689837.1	Maf family protein	600	0.0705747	1.05013	0.20494	0.344368	0.73057	0.996428	43.76	39.07	51.52	42.74	45.21	42.21
EGO55_08580	aroE	WP_021689836.1	shikimate dehydrogenase	876	0.106065	1.07629	0.207423	0.511345	0.60911	0.996428	44.94	61.29	61.66	56.55	49.12	55.39
EGO55_08585	coaE	WP_021689835.1	dephospho-CoA kinase	600	0.190273	1.14098	0.228516	0.832647	0.405044	0.996428	49.94	54.02	51.08	36.04	53.75	50.6
EGO55_08590	dnaQ	WP_021689834.1	DNA polymerase III subunit epsilon	687	-0.0981652	-1.07041	0.204767	-0.4794	0.631654	0.996428	408.43	356.55	384.27	579.34	375.18	329.59
EGO55_08595	raiA	WP_021689833.1	ribosome-associated translation inhibitor RaiA	564	0.450808	1.36681	0.199031	2.26502	0.0235117	0.41137	2442.86	2323.22	3290.63	2341.69	1654.05	1986.28
EGO55_08600		WP_021689832.1	PTS sugar transporter subunit IIA	462	0.316684	1.24546	0.156458	2.02408	0.0429619	0.547506	911.3	837.35	864.09	757.84	757.62	685.06
EGO55_08605		WP_040715275.1	PaaI family thioesterase	462	0.118969	1.08596	0.180314	0.659786	0.509391	0.996428	285.78	225.81	242.92	222.55	255.54	239.31
EGO55_08610		WP_040715263.1	DUF1491 family protein	342	-0.124174	-1.08988	0.221802	-0.559841	0.575588	0.996428	77.64	57.8	61.08	56.86	70.19	76.14
EGO55_08615		WP_021689829.1	cell wall hydrolase	672	-0.823373	-1.76954	0.232249	-3.54523	0.000392278	0.0271296	733.65	782.16	634.29	904.7	1500.87	1671.82
EGO55_08620	xth	WP_021689828.1	exodeoxyribonuclease III	774	-0.0727521	-1.05172	0.165738	-0.438959	0.660691	0.996428	170.55	151.76	162.51	176.11	182.12	176.07
EGO55_08625	erpA	WP_021689827.1	iron-sulfur cluster insertion protein ErpA	342	0.0952541	1.06825	0.191796	0.496642	0.619441	0.996428	181.21	200.05	244.41	228.77	213.82	173.22
EGO55_08630		WP_021689826.1	CBS domain-containing protein	429	0.199103	1.14798	0.188333	1.05718	0.290427	0.967747	183.25	172.44	198.97	202.06	161.89	139.01
EGO55_08635		WP_021689825.1	hypothetical protein	315	-0.0536787	-1.03791	0.20534	-0.261414	0.793773	0.996428	78.65	77.49	94.02	100.72	114.18	99.06
EGO55_08640		WP_021689824.1	(2Fe-2S) ferredoxin domain-containing protein	372	-0.266719	-1.20307	0.196555	-1.35697	0.17479	0.902439	85.51	82.71	86.67	91.27	115.42	93.82
EGO55_08645		WP_021689823.1	thioesterase family protein	435	0.035357	1.02481	0.219373	0.161173	0.871957	0.996428	83.42	84.16	88.92	63.44	99.09	91.38
EGO55_08655		WP_021689821.1	TolC family outer membrane protein	1461	0.076217	1.05425	0.194694	0.391472	0.695449	0.996428	140.06	116.21	137.73	105.59	139.64	142.57
EGO55_08660		WP_021689820.1	protein-L-isoaspartate O-methyltransferase	606	0.223592	1.16764	0.161545	1.38409	0.166331	0.891244	450.4	372.56	451.45	373.08	381.51	344.26
EGO55_08665		WP_210766712.1	FumA C-terminus/TtdB family hydratase beta subunit	1518	0.254465	1.19289	0.190769	1.3339	0.182238	0.909099	153.55	134.71	212	145.16	147.26	140.44
EGO55_08670		WP_021689818.1	hypothetical protein	270	0.129648	1.09403	0.194896	0.665217	0.505912	0.996428	174.98	209.26	182.94	190.99	165.99	131.85
EGO55_08675		WP_021689817.1	NAD(+)/NADH kinase	852	-0.381285	-1.3025	0.238901	-1.59599	0.11049	0.753859	67.56	46.5	69.78	125.13	80.13	55.37
EGO55_08680		WP_021689816.1	metallophosphoesterase	762	0.034198	1.02399	0.196213	0.17429	0.861638	0.996428	38.85	34.34	44.48	43.62	35.76	36.84
EGO55_08685	rpsI	WP_021689815.1	30S ribosomal protein S9	534	-0.214423	-1.16024	0.225792	-0.94965	0.34229	0.996428	1373.2	1052.41	1123.25	965.53	1492.96	1652.06
EGO55_08690	rplM	WP_021689814.1	50S ribosomal protein L13	480	-0.118993	-1.08598	0.204436	-0.582057	0.560528	0.996428	1219.15	793.23	823.56	914.52	1100.44	1094.44
EGO55_08695		WP_021689813.1	divalent-cation tolerance protein CutA	330	0.693709	1.61744	0.222173	3.12238	0.00179396	0.0813878	125.43	89.92	163.9	73.1	83.4	82.83
EGO55_08700		WP_021689812.1	COX15/CtaA family protein	1053	0.664622	1.58515	0.184008	3.61191	0.000303948	0.0225589	368.4	282.76	437.82	253.54	224.74	221.99
EGO55_08705		WP_021689811.1	MerC domain-containing protein	372	0.113731	1.08202	0.192806	0.589871	0.555277	0.996428	3310.43	3038.12	2908.73	3417.68	3115.23	2146.01
EGO55_08710		WP_040715488.1	bifunctional sulfur carrier protein/thiazole synthase protein	777	0.0324686	1.02276	0.189378	0.171449	0.863871	0.996428	383.27	325.85	298.57	302.33	350.62	357.82
EGO55_08715		WP_021689809.1	hypothetical protein	528	0.105491	1.07586	0.217006	0.48612	0.626882	0.996428	61.86	73.57	60.84	60.84	58.13	60.58
EGO55_08720		WP_021689808.1	AMP-dependent synthetase/ligase	1812	0.194902	1.14465	0.171151	1.13877	0.254798	0.958501	85.52	81.18	98.91	86.95	70.83	75.96
EGO55_08725	ggt	WP_021689807.1	gamma-glutamyltransferase	1728	-0.0417092	-1.02933	0.17381	-0.23997	0.810353	0.996428	61.03	53.74	51.05	62.59	53.29	58.97
EGO55_08730		WP_021689806.1	quinone-dependent dihydroorotate dehydrogenase	1050	-0.189927	-1.14071	0.205193	-0.925605	0.354652	0.996428	272.83	206.16	186.9	315.57	262.05	201.49
EGO55_08735		WP_021689805.1	Rrf2 family transcriptional regulator	417	-0.492784	-1.40716	0.293716	-1.67776	0.0933948	0.701362	380.18	267.96	141.79	459.59	343.9	240.35
EGO55_08740	sufB	WP_021689804.1	Fe-S cluster assembly protein SufB	1476	-0.247335	-1.18701	0.276382	-0.8949	0.37084	0.996428	310.96	328.84	146.48	273.1	341.61	354.98
EGO55_08745		WP_021689803.1	DUF559 domain-containing protein	699	-0.352933	-1.27715	0.286136	-1.23344	0.21741	0.934435	269.03	307.6	138.03	239.52	344.48	347.68
EGO55_08750	sufC	WP_021689802.1	Fe-S cluster assembly ATPase SufC	756	-0.180549	-1.13332	0.292539	-0.61718	0.537116	0.996428	654.39	759.58	301.7	523.84	720.85	728.96
EGO55_08755		WP_021689801.1	SufD family Fe-S cluster assembly protein	780	-0.354594	-1.27863	0.296561	-1.19569	0.231819	0.949665	342.57	375.6	159.67	309.56	393.66	479.65
EGO55_08760		WP_021689800.1	cysteine desulfurase	1212	-0.287394	-1.22043	0.282435	-1.01756	0.308889	0.977637	265.26	298.51	135.19	239.91	294.83	353.44
EGO55_08765		WP_021689799.1	SUF system Fe-S cluster assembly protein	474	-0.208292	-1.15532	0.24037	-0.866548	0.38619	0.996428	308.82	298.75	196.79	278.62	343.74	389.6
EGO55_08770		WP_021689798.1	iron-sulfur cluster assembly accessory protein	357	-0.139481	-1.10151	0.23451	-0.594779	0.551992	0.996428	652.37	702.22	447.88	593.34	694.19	629.41
EGO55_08775		WP_021689797.1	hypothetical protein	420	0.0174213	1.01215	0.177481	0.0981587	0.921806	0.996428	115.91	99.1	106.25	135.06	115.05	109.88
EGO55_08780		WP_021689796.1	adenosine kinase	996	-0.0173102	-1.01207	0.168785	-0.102558	0.918314	0.996428	111.46	99.74	126.5	118.69	110.32	115.47
EGO55_08785	purD	WP_021689795.1	phosphoribosylamine--glycine ligase	1299	0.111799	1.08057	0.176164	0.63463	0.52567	0.996428	128.65	94.06	123.89	113.59	107.98	101.95
EGO55_08790	xseA	WP_021689794.1	exodeoxyribonuclease VII large subunit	1497	0.00257149	1.00178	0.182294	0.0141063	0.988745	0.998259	81.24	94.24	91.31	88.17	81.32	97.93
EGO55_08795		WP_021689793.1	DUF2093 domain-containing protein	204	0.171737	1.12641	0.21059	0.815506	0.414783	0.996428	606.93	506.32	696.36	506.16	549.68	560.96
EGO55_08800		WP_021689792.1	M23 family metallopeptidase	930	0.119846	1.08662	0.175264	0.683805	0.494098	0.996428	390.13	400.03	402.83	375.64	344.01	424.9
EGO55_08805		WP_021689791.1	esterase-like activity of phytase family protein	1053	-0.0685204	-1.04864	0.204907	-0.334398	0.738079	0.996428	107.31	118.87	97.44	108.51	106.23	137.92
EGO55_08810	rpmB	WP_021689790.1	50S ribosomal protein L28	288	-0.424545	-1.34215	0.190029	-2.23411	0.0254758	0.421311	2391.35	1678.28	2291.67	2732.24	3174.4	2248.35
EGO55_08815		WP_021689789.1	nucleoside deaminase	459	-0.310203	-1.23988	0.237691	-1.30507	0.191869		35.07	29.27	31.74	39.76	48.59	29.91
EGO55_08820		WP_021689788.1	ribonuclease	714	0.126618	1.09173	0.19877	0.637008	0.52412	0.996428	33.77	30.39	36.36	31.36	30.98	33.78
EGO55_08825		WP_021689787.1	hypothetical protein	444	0.208488	1.15548	0.179463	1.16173	0.245345	0.958501	209.35	170.8	215.42	199.67	177.51	168.85
EGO55_08830	nadC	WP_021689786.1	carboxylating nicotinate-nucleotide diphosphorylase	861	0.0643262	1.0456	0.203387	0.316274	0.751794	0.996428	445.12	541.67	508.45	401.98	466.02	571.71
EGO55_08835		WP_021689785.1	LytTR family transcriptional regulator DNA-binding domain-containing protein	795	0.168521	1.12391	0.189251	0.890463	0.373217	0.996428	2936.38	3541.55	3609.61	3020.76	2722.92	3427.41
EGO55_08840		WP_021689784.1	histidine kinase	1194	0.106898	1.07691	0.164312	0.650579	0.515318	0.996428	389.04	380.65	424.21	397.5	361.22	398.38
EGO55_08845		WP_021689783.1	DsbA family protein	732	-0.136	-1.09885	0.177956	-0.764235	0.444727	0.996428	225.13	212.13	201.03	215.63	238.21	247.25
EGO55_08850		WP_040715471.1	M48 family metalloprotease	1392	-0.159501	-1.1169	0.165286	-0.965002	0.334544	0.996401	170.75	146.61	140.16	192.69	166.9	161.97
EGO55_08860		WP_021689780.1	MmcB family DNA repair protein	567	-0.261422	-1.19866	0.183725	-1.4229	0.154766	0.872494	728.41	676.48	595.49	949.9	845.21	648.11
EGO55_08870		WP_021689779.1	ParB/RepB/Spo0J family partition protein	2061	-0.317889	-1.2465	0.283286	-1.12215	0.2618	0.958672	6.85	5.69	9.36	13.92	9.04	5.81
EGO55_08875		WP_021689778.1	DUF736 domain-containing protein	303	-0.891035	-1.85451	0.665295	-1.33931	0.18047		0	2.88	1.77	3.04	1.91	2.49
EGO55_08880		WP_021689777.1	serine protease	1068	-0.134093	-1.0974	0.226228	-0.592733	0.55336	0.996428	37.72	31.37	36.83	49.49	38.74	29.14
EGO55_08885		WP_021689776.1	hypothetical protein	705	-0.113378	-1.08176	0.36414	-0.311359	0.755528		4.92	3.13	4.87	5.9	4.85	3.76
EGO55_08890		WP_021689775.1	hypothetical protein	822	-0.0684576	-1.0486	0.198523	-0.344834	0.730219	0.996428	39.02	38.96	43.21	44.31	37.19	47.58
EGO55_08895		WP_040715460.1	DNA-protecting protein DprA	888	0.127992	1.09277	0.188643	0.678486	0.497464	0.996428	60.62	53.26	61.56	63.36	47.22	51.61
EGO55_08900		WP_021689773.1	hypothetical protein	654	0.175337	1.12923	0.276557	0.633998	0.526082		15.7	10.25	18.11	13.42	12.86	14.13
EGO55_08905		WP_021689772.1	DNA-protecting protein DprA	1038	0.23115	1.17377	0.225027	1.02721	0.304321	0.972818	20.59	19.84	17.91	15.88	15.18	17.72
EGO55_08910		WP_021689771.1	hypothetical protein	1248	0.0457339	1.03221	0.237997	0.192162	0.847615		11.35	9.63	11.83	15.15	8.75	9.77
EGO55_08915		WP_021689770.1	nucleoid-associated protein	1056	0.129148	1.09365	0.217228	0.594528	0.552159	0.996428	30.49	25.38	33.56	34.46	23.41	23.01
EGO55_08920		WP_040715254.1	RelA/SpoT domain-containing protein	987	0.00886705	1.00617	0.199133	0.0445283	0.964483	0.996428	42.19	34.79	38.45	50.19	37.75	32.83
EGO55_08925		WP_021689768.1	universal stress protein	810	0.0218413	1.01525	0.220825	0.0989077	0.921212	0.996428	40.53	24.86	29.15	29.62	29.81	33.7
EGO55_08930	nhaA	WP_235694126.1	Na+/H+ antiporter NhaA	1344	0.324994	1.25266	0.197303	1.64718	0.0995213	0.709879	217.28	168.29	168.44	188.84	153.98	113.82
EGO55_08935		WP_021689766.1	hypothetical protein	228	0.0979547	1.07026	0.316256	0.309732	0.756765		19.85	50.37	42.16	50.92	34.84	28.5
EGO55_08940		WP_021689765.1	HU family DNA-binding protein	276	-0.256609	-1.19467	0.198288	-1.29412	0.195624	0.921867	235.53	261.77	274.85	283.99	300.95	348.34
EGO55_08945		WP_021689764.1	DUF945 domain-containing protein	843	-0.0692656	-1.04918	0.391203	-0.177058	0.859463		3.79	2.96	4.86	4.54	5.09	2.83
EGO55_08950		WP_021689763.1	helix-turn-helix transcriptional regulator	213	-0.0944619	-1.06767	0.226648	-0.416777	0.676841	0.996428	85.56	73.35	77.63	103.31	124.99	58.96
EGO55_08955		WP_021689762.1	DUF2285 domain-containing protein	264	0.0234987	1.01642	0.179738	0.130739	0.895982	0.996428	185.34	150.05	161.22	185.3	159.15	167.83
EGO55_08960		WP_021689761.1	DUF6499 domain-containing protein	255	-0.0105979	-1.00737	0.269012	-0.0393954	0.968575		13.87	11.37	12.58	15.37	14.78	6.59
EGO55_08970		WP_021689759.1	helix-turn-helix domain-containing protein	264	-0.755351	-1.68804	0.527711	-1.43137	0.152324		0	2.89	2.53	2.81	2.43	2.38
EGO55_08975		WP_021689758.1	replication initiator protein A	873	-0.164393	-1.12069	0.514629	-0.319439	0.749393		1.84	0.94	2.41	1.37	2.49	1.89
EGO55_08980		WP_021689757.1	AAA family ATPase	639	-0.217437	-1.16267	0.299616	-0.725717	0.468012		15.07	9.33	12.58	18.14	19.17	8.08
EGO55_08985		WP_021689756.1	hypothetical protein	261	-0.27427	-1.20938	0.702599	-0.390365	0.696267		3.83	6	2.61	13.01	5.02	3.69
EGO55_08990		WP_021689755.1	DUF2840 domain-containing protein	477	-0.290428	-1.223	0.860495	-0.337513	0.735731		0.35	1.58	1.12	1.34	0.71	1.04
EGO55_08995		WP_021689754.1	S26 family signal peptidase	582	-0.660759	-1.58091	0.909059	-0.72686	0.467312		0.78	0.27	1.45	0.83	0.79	1.54
EGO55_09000		WP_021689753.1	DUF736 domain-containing protein	336	-0.136342	-1.09911	0.358179	-0.380653	0.703461		32.52	19.32	15.49	31.07	25.18	25.79
EGO55_09005		WP_021689752.1	lytic transglycosylase domain-containing protein	729	-0.0383166	-1.02691	0.401952	-0.0953264	0.924056		3.43	3.59	5.87	6.39	5.8	1.69
EGO55_09010		WP_021689751.1	DUF3363 domain-containing protein	1764	-0.220222	-1.16491	0.277141	-0.794621	0.426834		2.58	2.92	3.12	4.49	3.26	2.99
EGO55_09015		WP_021689750.1	type II toxin-antitoxin system VapB family antitoxin	198	0.168958	1.12425	0.26215	0.644507	0.519246		67.98	44.95	87.92	65.57	85.14	87.08
EGO55_09020		WP_021689749.1	type II toxin-antitoxin system VapC family toxin	372	0.0393589	1.02766	0.228209	0.172469	0.863069	0.996428	74.24	85.88	133.53	105.21	95.08	83.1
EGO55_09025		WP_021689748.1	conjugal transfer protein TraG	1998	-0.216498	-1.16191	0.257407	-0.841072	0.400308		2.54	2.77	2.95	5.01	3.62	2.69
EGO55_09030		WP_021689747.1	hypothetical protein	438	-0.201056	-1.14954	0.65171	-0.308504	0.757699		0.82	0	2.14	3.06	1.23	0.8
EGO55_09035	trbB	WP_052023650.1	P-type conjugative transfer ATPase TrbB	975	-0.34242	-1.26788	0.340441	-1.00581	0.314505		5.81	3.82	5.88	9.84	9.18	4.31
EGO55_09040		WP_021689745.1	TrbC/VirB2 family protein	333	-0.556633	-1.47083	0.882572	-0.630695	0.52824		2.76	1.52	0.72	4.99	1.37	2.11
EGO55_09045		WP_021689744.1	VirB3 family type IV secretion system protein	273	0.0730927	1.05197	0.920816	0.0793782	0.936732		3.37	1.3	5.76	6.45	3.32	0
EGO55_09050	trbE	WP_021689743.1	conjugal transfer protein TrbE	2451	-0.152711	-1.11166	0.395588	-0.386036	0.69947		1.19	1.01	0.94	1.76	1.28	0.77
EGO55_09055	trbJ	WP_021689742.1	P-type conjugative transfer protein TrbJ	723	-0.377209	-1.29883	0.516586	-0.730196	0.46527		2.12	1.64	1.23	3.72	2.28	1.79
EGO55_09060	trbK-alt	WP_021689741.1	putative entry exclusion protein TrbK-alt	270	0.130426	1.09462	1.02504	0.12724	0.898751		0	0	1.47	1.33	4.56	0
EGO55_09065	trbL	WP_021689740.1	P-type conjugative transfer protein TrbL	1380	-0.0735278	-1.05229	0.38951	-0.18877	0.850273		2.55	2.43	1.76	2.39	2.83	1.72
EGO55_09070	trbF	WP_021689739.1	conjugal transfer protein TrbF	684	0.063759	1.04519	0.293799	0.217016	0.828196		13.93	9.57	8.63	11.22	11.36	10.22
EGO55_09075	trbG	WP_021689738.1	P-type conjugative transfer protein TrbG	1038	-0.335485	-1.2618	0.345841	-0.970056	0.332019		3.9	4.32	3.11	7.01	4.6	3.48
EGO55_09080		WP_021689737.1	TrbI/VirB10 family protein	1356	0.341379	1.26697	0.385038	0.886613	0.375287		3.79	2.42	3.85	2.42	2.05	3.66
EGO55_09085		WP_021689736.1	DUF2274 domain-containing protein	219	0.590961	1.50625	0.549261	1.07592	0.281963		9.23	0	8.14	0.8	4.49	0
EGO55_09090		WP_021689735.1	hypothetical protein	303	-0.101707	-1.07304	0.30234	-0.336398	0.736571		19.73	14.64	13.11	21.29	22.95	15.79
EGO55_09095		WP_021689734.1	LysR family transcriptional regulator	900	-0.255321	-1.1936	0.236483	-1.07966	0.280295	0.967747	27.53	21.07	23.95	40.11	22.83	22.91
EGO55_09100		WP_021689733.1	heavy metal translocating P-type ATPase	2502	-0.175513	-1.12937	0.183948	-0.954145	0.34001	0.996428	35.81	36.25	35.11	38.3	38.91	46.37
EGO55_09105		WP_124916754.1	hypothetical protein	351	-0.4507	-1.3667	0.245132	-1.8386	0.0659734		17.3	14.81	21.24	33.06	27.11	33.23
EGO55_09110		WP_021689731.1	zf-TFIIB domain-containing protein	297	-0.800553	-1.74177	0.287433	-2.78518	0.00534976		13.07	10.13	7.44	14.83	19.62	27.91
EGO55_09115		WP_235694130.1	cation transporter	555	-0.444617	-1.36095	0.325247	-1.36701	0.171621		6.19	5.4	4.14	7.12	5.65	6.32
EGO55_09120		WP_021689729.1	SRPBCC family protein	513	-0.43404	-1.35101	0.349353	-1.24241	0.214085		6.94	10	5.85	14.77	7.63	9.44
EGO55_09125		WP_021689728.1	hypothetical protein	504	-0.346813	-1.27175	0.307402	-1.12821	0.259233		9.95	10.63	12.81	9.43	16.34	13.68
EGO55_09130		WP_021689727.1	CusA/CzcA family heavy metal efflux RND transporter	3243	-0.51607	-1.43005	0.183095	-2.8186	0.00482341	0.156163	12.4	13.35	11.64	18.3	18.15	18.51
EGO55_09135		WP_021689726.1	efflux RND transporter periplasmic adaptor subunit	1170	-0.5901	-1.50535	0.297243	-1.98524	0.0471176		5.04	5.15	5.3	5.73	8.44	10.05
EGO55_09140		WP_021689725.1	TolC family protein	1269	-0.388704	-1.30922	0.246405	-1.5775	0.11468	0.76866	7.23	3.69	7.56	8.36	8.95	8.09
EGO55_09145		WP_021689723.1	cation transporter	651	-0.512206	-1.42623	0.344529	-1.48668	0.137098		13.2	17.13	13.71	17.9	38.72	9.5
EGO55_09150		WP_210766684.1	helix-turn-helix domain-containing protein	489	-0.173226	-1.12758	0.192628	-0.89928	0.368504	0.996428	107.91	78.28	95.35	122.01	130.88	85.03
EGO55_09160		WP_021689720.1	TonB-dependent receptor	2175	0.230916	1.17358	0.175913	1.31268	0.189292	0.918187	630.67	583.91	704.71	512.26	563.73	608.75
EGO55_09165		WP_021689719.1	hypothetical protein	417	0.305144	1.23554	0.198432	1.53778	0.124102	0.793435	1153.1	1326.56	1540.44	940	1143.86	1205.08
EGO55_09170		WP_021689718.1	universal stress protein	795	0.405271	1.32434	0.202283	2.00349	0.0451252	0.557071	54.49	47.71	65.03	51.65	42.44	33.41
EGO55_09175		WP_021689717.1	site-specific integrase	1368	-0.208331	-1.15535	0.212269	-0.981448	0.326372	0.986783	16.63	13.39	15.18	21.1	16.63	14.77
EGO55_09180		WP_021689716.1	MFS transporter	1299	0.0610064	1.04319	0.209005	0.291889	0.770371	0.996428	27.82	27.43	37.92	36.23	30.56	24.55
EGO55_09185		WP_021689715.1	TetR/AcrR family transcriptional regulator	561	-0.283393	-1.21705	0.238031	-1.19057	0.233822	0.951926	30.99	22.04	31.07	43.12	36.43	27.86
EGO55_09190		WP_021689714.1	EAL domain-containing protein	2688	-0.0661366	-1.04691	0.187904	-0.35197	0.724861	0.996428	44.69	33.85	44.62	44.5	38.2	51.41
EGO55_09195		WP_021689713.1	glycosyltransferase	1287	0.291556	1.22396	0.213068	1.36837	0.171195	0.899637	33.4	29.32	36.83	37.27	23.94	24.28
EGO55_09200		WP_021689712.1	response regulator transcription factor	678	0.100404	1.07207	0.204447	0.491101	0.623355	0.996428	41.44	47.39	44.03	61.06	42.8	35.22
EGO55_09205		WP_021689711.1	HAMP domain-containing histidine kinase	1365	-0.0373471	-1.02623	0.190597	-0.195949	0.84465	0.996428	30.32	31.15	25.46	32.49	30.47	29.62
EGO55_09210		WP_021689710.1	TetR/AcrR family transcriptional regulator	1251	0.112914	1.08141	0.216942	0.520479	0.60273	0.996428	22.35	16.85	24.7	23.04	19.49	15.36
EGO55_09215		WP_210766686.1	arylsulfatase	2247	0.0129458	1.00901	0.182951	0.0707609	0.943588	0.996428	15.9	16.07	19.32	18.5	18.34	15.83
EGO55_09220		WP_021689708.1	TonB-dependent receptor	2334	-0.241952	-1.18259	0.208178	-1.16224	0.245139	0.958501	27.73	31.25	23.87	29.59	38.24	33.76
EGO55_09225		WP_021689707.1	hypothetical protein	855	0.230654	1.17337	0.339704	0.678986	0.497147		4.42	4.19	4.32	4.03	3.46	3.01
EGO55_09230		WP_021689706.1	DUF839 domain-containing protein	1398	-0.174028	-1.1282	0.313225	-0.5556	0.578485	0.996428	9.7	9.04	10.39	22.02	8.92	6.66
EGO55_09235		WP_021689705.1	glycosyltransferase family 2 protein	1026	-0.0530725	-1.03747	0.215536	-0.246234	0.805501	0.996428	100.83	100.51	135.07	151.81	115.51	88.37
EGO55_09240		WP_021689704.1	hypothetical protein	1629	-0.0175549	-1.01224	0.186573	-0.0940915	0.925036	0.996428	58.81	69.11	64.32	69.54	65.42	72.57
EGO55_09245		WP_021689703.1	flippase-like domain-containing protein	960	0.0597868	1.04231	0.192598	0.310423	0.756239	0.996428	91.25	110.48	88.19	103.42	85.87	100.22
EGO55_09250		WP_021689702.1	hypothetical protein	1704	-0.0149797	-1.01044	0.174553	-0.0858177	0.931611	0.996428	52.88	50.08	44.47	55.56	47.21	50.19
EGO55_09255	bktB	WP_021689701.1	beta-ketothiolase BktB	1188	-0.0164162	-1.01144	0.176675	-0.0929177	0.925969	0.996428	375.03	322.91	400.49	335.54	375.18	417.51
EGO55_09260		WP_021689700.1	3'(2')%2C5'-bisphosphate nucleotidase CysQ	765	-0.674072	-1.59557	0.208126	-3.23876	0.00120049	0.0640895	157.08	181.27	156.64	210.6	293.9	296.65
EGO55_09265	cysN	WP_021689699.1	sulfate adenylyltransferase subunit CysN	1920	-0.368948	-1.29141	0.205637	-1.79417	0.0727859	0.657737	197.71	211.65	197.83	209.7	314.48	283.2
EGO55_09270	cysD	WP_021689698.1	sulfate adenylyltransferase subunit CysD	900	-0.209041	-1.15592	0.198001	-1.05576	0.291079	0.967747	232.81	219.53	194.84	207.35	309.41	243.91
EGO55_09275		WP_021689697.1	helix-turn-helix transcriptional regulator	1107	0.0444061	1.03126	0.220236	0.20163	0.840206	0.996428	20.24	16.59	23.06	24.37	18.96	19.11
EGO55_09280	gloB	WP_021689696.1	hydroxyacylglutathione hydrolase	747	0.296211	1.22792	0.17531	1.68964	0.0910965	0.700059	81.91	73.82	84.87	72.33	69.94	62.8
EGO55_09285		WP_040715243.1	lipopolysaccharide biosynthesis protein	1338	-0.0182714	-1.01275	0.18349	-0.0995772	0.92068	0.996428	186.38	183.8	168.5	167.72	186.83	207.6
EGO55_09290		WP_021689694.1	phosphocholine cytidylyltransferase family protein	747	-0.139227	-1.10131	0.21668	-0.642547	0.520518	0.996428	55.03	55.37	64.27	57.36	79.33	69.5
EGO55_09295		WP_021689693.1	glycosyltransferase	1155	0.225236	1.16897	0.176694	1.27473	0.202406	0.921867	122.19	136.26	137.76	118.32	130.42	103.95
EGO55_09300		WP_021689692.1	HIT family protein	429	0.22791	1.17114	0.180576	1.26213	0.206903	0.927253	260.86	245.79	282.71	206.11	239.38	231.48
EGO55_09305		WP_021689691.1	CDP-alcohol phosphatidyltransferase family protein	1134	0.00601784	1.00418	0.174937	0.0344	0.972558	0.996428	112.8	109.89	117.38	99.7	115.94	121.67
EGO55_09310		WP_021689690.1	hypothetical protein	1044	-0.132726	-1.09636	0.188713	-0.703321	0.481855	0.996428	155.21	153.48	133.04	144.99	179.01	173.36
EGO55_09315		WP_021689689.1	hypothetical protein	933	-0.217926	-1.16306	0.225877	-0.964802	0.334644	0.996401	60.42	67.45	56.76	59.82	85.75	82.96
EGO55_09320		WP_021689688.1	nucleotidyltransferase family protein	771	-0.203046	-1.15113	0.229589	-0.88439	0.376486	0.996428	56.15	63.73	46.68	51.19	68.83	76.04
EGO55_09325		WP_021689687.1	DUF2141 domain-containing protein	495	-0.10585	-1.07613	0.257412	-0.411207	0.680921	0.996428	603.26	425.75	598.47	859.95	592.25	364.64
EGO55_09330	rpe	WP_021689686.1	ribulose-phosphate 3-epimerase	669	-0.118395	-1.08553	0.178505	-0.663263	0.507162	0.996428	341.72	299.61	289.79	383.89	298.07	359.08
EGO55_09335		WP_021689685.1	heparinase II/III family protein	1896	-0.0114981	-1.008	0.176091	-0.0652961	0.947938	0.996428	127.74	112.94	110	122.45	113.44	130.84
EGO55_09340	purH	WP_021689684.1	bifunctional phosphoribosylaminoimidazolecarboxamide formyltransferase/IMP cyclohydrolase	1590	0.0151597	1.01056	0.186494	0.081288	0.935213	0.996428	472.63	433.13	363.69	401.53	430.76	468.98
EGO55_09345		WP_021689683.1	hypothetical protein	234	0.0345902	1.02427	0.502041	0.0688992	0.94507		0	4.51	1.84	1.96	5.3	0
EGO55_09350		WP_040715410.1	transcriptional repressor	465	-0.0803901	-1.0573	0.241548	-0.332813	0.739276	0.996428	189.54	162.21	162.82	221.66	161.4	148.22
EGO55_09355	dxs	WP_021689681.1	1-deoxy-D-xylulose-5-phosphate synthase	1923	-0.15123	-1.11052	0.168033	-0.899999	0.368121	0.996428	160.16	139.48	130.73	162.84	174.47	151.76
EGO55_09360		WP_021689680.1	hypothetical protein	687	0.457708	1.37336	0.231833	1.9743	0.048348	0.561247	71.18	59.64	94.85	61.07	41.83	60.99
EGO55_09365		WP_021689679.1	peptide MFS transporter	1656	0.503577	1.41772	0.215632	2.33535	0.019525	0.391202	77.42	75.79	122.81	77.24	60.23	61.33
EGO55_09370		WP_021689678.1	integration host factor subunit beta	282	-0.0263343	-1.01842	0.166798	-0.157881	0.87455	0.996428	1176.84	1300.7	1223.03	1363.92	1301.02	1350.67
EGO55_09375		WP_021689677.1	hypothetical protein	465	0.249412	1.18872	0.170803	1.46023	0.144228	0.840777	589.01	662.32	590.44	532.58	586.31	501.79
EGO55_09380		WP_021689676.1	hypothetical protein	429	0.191267	1.14177	0.173462	1.10264	0.270182	0.961464	183.17	191.57	172.32	177.26	169.02	177.49
EGO55_09390		WP_021689675.1	FAD-binding protein	1389	0.192607	1.14283	0.171884	1.12056	0.262473	0.959984	50.52	50.17	49.14	44.6	42.43	45.73
EGO55_09395		WP_052023647.1	PilZ domain-containing protein	618	0.011348	1.0079	0.171417	0.0662015	0.947217	0.996428	331.56	322.71	311.1	345.87	274.21	324.16
EGO55_09400		WP_021689673.1	ABC transporter permease	1266	0.207466	1.15466	0.214555	0.966963	0.333562	0.996104	24.53	33.65	27.19	21.47	26.51	25.91
EGO55_09405		WP_052023646.1	ATP-binding cassette domain-containing protein	999	0.146396	1.1068	0.219564	0.666758	0.504927	0.996428	33.83	37.36	31.51	27.87	40.7	28.82
EGO55_09410	queG	WP_021689671.1	tRNA epoxyqueuosine(34) reductase QueG	1077	0.0936167	1.06704	0.173123	0.540752	0.588679	0.996428	51.03	47.36	50.6	49.89	48.9	43.04
EGO55_09415		WP_021689670.1	FAD-dependent oxidoreductase	1227	0.0425912	1.02996	0.178446	0.238678	0.811355	0.996428	364.77	334.89	382.23	317.86	371	383.92
EGO55_09420		WP_021689669.1	LLM class flavin-dependent oxidoreductase	984	-0.000299274	-1.00021	0.186096	-0.00160817	0.998717	0.998949	100.13	97.93	105.87	92.06	100.04	117.78
EGO55_09425		WP_040715399.1	hypothetical protein	870	0.199334	1.14817	0.193079	1.03239	0.301888	0.972047	211.02	135.17	153.61	154.91	140.91	141.47
EGO55_09430		WP_021689667.1	alpha/beta hydrolase	750	0.0550261	1.03888	0.212663	0.258748	0.79583	0.996428	104.21	104.27	104.42	82.4	104.78	122.87
EGO55_09435	thrS	WP_021689666.1	threonine--tRNA ligase	1992	0.0521296	1.03679	0.194091	0.268584	0.78825	0.996428	240.51	234.82	229.96	192.18	251.36	258.63
EGO55_09440		WP_021689665.1	agmatine deiminase family protein	987	-0.123053	-1.08904	0.200389	-0.614072	0.539168	0.996428	126.96	129.72	104.06	115.42	134.83	156.28
EGO55_09445		WP_021689664.1	M28 family metallopeptidase	1695	0.183825	1.13589	0.171553	1.07153	0.28393	0.967747	56.97	52.5	59.3	53.46	45.09	51.6
EGO55_09450		WP_021689663.1	bifunctional [glutamine synthetase] adenylyltransferase/[glutamine synthetase]-adenylyl-L-tyrosine phosphorylase	2718	0.067296	1.04775	0.174986	0.38458	0.700549	0.996428	83.68	80.73	84.23	74.7	81.23	89.78
EGO55_09455		WP_021689662.1	peroxiredoxin	474	0.11087	1.07988	0.205961	0.538306	0.590366	0.996428	160.25	147.29	216.88	150.88	171	183.29
EGO55_09460		WP_021689661.1	ferritin-like domain-containing protein	792	-0.0439371	-1.03092	0.186442	-0.23566	0.813696	0.996428	101.71	98.04	92.11	93.28	108.35	107.79
EGO55_09465		WP_021689660.1	M23 family metallopeptidase	648	0.133652	1.09707	0.1613	0.828595	0.407334	0.996428	4526.02	4257.14	4179.97	3948.57	3986.39	4246.61
EGO55_09470		WP_021689659.1	UTP--glucose-1-phosphate uridylyltransferase	888	0.0123493	1.0086	0.190785	0.0647292	0.94839	0.996428	98.04	115.69	116.79	106.33	105.76	127.1
EGO55_09475	murA	WP_040715391.1	UDP-N-acetylglucosamine 1-carboxyvinyltransferase	1284	0.143716	1.10475	0.174539	0.823405	0.410278	0.996428	245.21	229.77	223.78	194.71	222.22	233.16
EGO55_09480		WP_021689657.1	hypothetical protein	249	-0.249638	-1.18891	0.203353	-1.22761	0.219594	0.934461	157.79	132.67	168.24	270.96	163.29	138.87
EGO55_09485		WP_021689656.1	ribbon-helix-helix domain-containing protein	249	-0.0688348	-1.04887	0.223311	-0.308246	0.757895	0.996428	91.43	65.45	83.37	130.63	89.8	66.6
EGO55_09490	phbB	WP_021689655.1	acetoacetyl-CoA reductase	723	0.193254	1.14334	0.181601	1.06417	0.287252	0.967747	232.21	197.13	238.37	239.19	167.79	202
EGO55_09495		WP_021689654.1	hypothetical protein	759	0.00884296	1.00615	0.195245	0.0452916	0.963875	0.996428	577.23	474.02	536.74	613.35	567.14	385.56
EGO55_09500		WP_021689653.1	DUF3576 domain-containing protein	471	0.328161	1.25541	0.166185	1.97467	0.0483059	0.561247	1210.02	967.28	1317.01	1001.54	918.4	908.6
EGO55_09505	leuS	WP_021689652.1	leucine--tRNA ligase	2574	0.167695	1.12326	0.193761	0.865469	0.386781	0.996428	356.29	385.8	399.39	292.48	362.55	395.17
EGO55_09510	lptE	WP_021689651.1	LPS assembly lipoprotein LptE	516	0.00190488	1.00132	0.175614	0.010847	0.991346	0.998447	306.33	311.82	308.08	297.67	338.83	319.21
EGO55_09515		WP_021689650.1	DNA polymerase III subunit delta	1044	-0.128641	-1.09326	0.206211	-0.623832	0.532738	0.996428	58.61	61.87	55.02	57.63	68.81	74.51
EGO55_09520		WP_021689649.1	hypothetical protein	495	-0.0727903	-1.05175	0.298717	-0.243677	0.807481		9.68	6.74	7.08	9.69	8.07	9.49
EGO55_09525		WP_021689648.1	hypothetical protein	444	0.0276442	1.01935	0.204943	0.134887	0.892701	0.996428	35.49	40.15	34.42	39.92	35.66	33.95
EGO55_09530	lptA	WP_021689647.1	lipopolysaccharide transport periplasmic protein LptA	537	0.124228	1.08992	0.180691	0.687519	0.491756	0.996428	224.06	190.61	230.33	174.97	227.48	207.25
EGO55_09535		WP_021689646.1	hypothetical protein	648	-0.0589897	-1.04174	0.183044	-0.32227	0.747248	0.996428	180.05	172.11	176.53	165.16	191.66	193.39
EGO55_09540		WP_021689645.1	ribonuclease D	618	-0.0333523	-1.02339	0.190694	-0.174899	0.861159	0.996428	338.56	296.64	315.56	282	344.27	370.6
EGO55_09545	ung	WP_021689644.1	uracil-DNA glycosylase	684	-0.0317449	-1.02225	0.211118	-0.150366	0.880476	0.996428	39.33	34.68	32.65	34.18	38.08	42.13
EGO55_09550		WP_021689643.1	hypothetical protein	696	-0.0179146	-1.01249	0.206836	-0.0866126	0.930979	0.996428	24.65	20.37	19.21	22.71	24.25	17.18
EGO55_09555		WP_021689642.1	glutamate synthase subunit beta	1434	-0.114335	-1.08248	0.222984	-0.512751	0.608126	0.996428	441.57	468	438.95	358.14	499.32	612.13
EGO55_09560	gltB	WP_021689641.1	glutamate synthase large subunit	4641	0.0179795	1.01254	0.197828	0.0908844	0.927584	0.996428	373.69	374.09	374.22	297.05	417.68	421.28
EGO55_09565		WP_021689640.1	hypothetical protein	1473	0.164196	1.12054	0.206826	0.793885	0.427263	0.996428	35.24	41.5	35.75	32.87	40.99	32.06
EGO55_09570		WP_021689639.1	glycosyltransferase%2C exosortase A system-associated	1296	0.0827489	1.05903	0.185074	0.447112	0.654794	0.996428	26.39	28.47	29.36	25.54	29.22	26.05
EGO55_09575		WP_021689638.1	hypothetical protein	207	0.116235	1.0839	0.292634	0.397204	0.691217		35.46	37.06	21.3	29.28	36.51	30.37
EGO55_09580		WP_021689637.1	putative O-glycosylation ligase%2C exosortase A system-associated	1380	-0.027498	-1.01924	0.203138	-0.135366	0.892323	0.996428	32.29	35.03	32.38	31.13	40.36	32.86
EGO55_09585		WP_021689636.1	acyltransferase	1134	-0.159427	-1.11684	0.203602	-0.783033	0.433608	0.996428	25.63	25.65	21.7	25.33	31.17	25.61
EGO55_09590	phaZ	WP_021689635.1	polyhydroxyalkanoate depolymerase	1245	0.40815	1.32698	0.191879	2.12712	0.0334102	0.478142	298.22	256.68	398.47	251.73	219.14	236.18
EGO55_09595		WP_021689634.1	ABC transporter transmembrane domain-containing protein	1872	0.0472402	1.03329	0.182819	0.258399	0.796099	0.996428	128.23	101.71	98.21	106.47	103.36	117.4
EGO55_09600		WP_021689633.1	M13 family metallopeptidase	2151	0.120336	1.08699	0.154785	0.77744	0.436899	0.996428	283.06	283.03	296.91	275.43	271.09	267.99
EGO55_09605		WP_021689632.1	undecaprenyl-diphosphate phosphatase	810	0.0591966	1.04189	0.178271	0.33206	0.739844	0.996428	301.6	335.2	341.26	317.17	363.39	338.02
EGO55_09610		WP_021689631.1	hypothetical protein	276	-0.194519	-1.14434	0.242237	-0.803011	0.421969	0.996428	579.02	497.23	691.89	1034.73	782.19	415.69
EGO55_09615		WP_021689630.1	hypothetical protein	225	0.0919685	1.06582	0.196167	0.468828	0.639192	0.996428	122.92	120.19	114.07	97.31	124.29	99.94
EGO55_09620		WP_021689629.1	hypothetical protein	312	0.0906128	1.06482	0.168917	0.536434	0.591658	0.996428	975.24	1036.35	1326.9	1003.71	985.84	1027.05
EGO55_09625		WP_040715379.1	metalloregulator ArsR/SmtB family transcription factor	1008	-0.935038	-1.91194	0.554315	-1.68683	0.0916354	0.700358	64.42	61.32	68.05	56.61	218.65	104
EGO55_09630	metF	WP_021689627.1	methylenetetrahydrofolate reductase [NAD(P)H]	945	-0.97604	-1.96706	0.538842	-1.81137	0.0700841	0.65419	128.22	180.49	180	144.25	475.51	359.24
EGO55_09635			homocysteine S-methyltransferase family protein	1041	-0.595183	-1.51066	0.314737	-1.89105	0.0586176	0.599654	173.85	250.58	253.25	174.49	485.4	394.76
EGO55_09640		WP_021689625.1	GNAT family N-acetyltransferase	552	-0.534908	-1.44885	0.28998	-1.84464	0.0650897	0.635276	68.34	104.63	102.28	65.3	170.02	140.5
EGO55_09645	metH		methionine synthase	2601	-0.334947	-1.26133	0.261382	-1.28145	0.200036	0.921867	225.43	289.39	263.9	211.94	392.26	399.2
EGO55_09650		WP_210766688.1	hypothetical protein	990	-0.314127	-1.24326	0.213686	-1.47004	0.141551	0.833256	27.52	31.35	33.94	32.2	36.43	39.55
EGO55_09655		WP_021689621.1	N-acetyltransferase	504	-0.0414213	-1.02913	0.232923	-0.177833	0.858854	0.996428	28.95	27.1	30.52	23.78	38.24	38.52
EGO55_09660	ribA	WP_021689620.1	GTP cyclohydrolase II	1071	-0.0316833	-1.0222	0.196024	-0.16163	0.871597	0.996428	68.24	65.23	65.91	61.31	71.05	79.02
EGO55_09665		WP_210766716.1	exodeoxyribonuclease III	798	-0.0525486	-1.0371	0.180567	-0.291019	0.771037	0.996428	115.49	76.36	87.22	111.93	102.9	98.52
EGO55_09670		WP_021689618.1	outer membrane lipoprotein carrier protein LolA	660	-0.180624	-1.13337	0.184875	-0.977009	0.328564	0.988943	625.79	464.99	485	629.93	569.85	523.56
EGO55_09675	rpmG	WP_021689617.1	50S ribosomal protein L33	168	-0.431903	-1.34901	0.252531	-1.7103	0.0872108	0.688913	3551.48	2005.97	2429.82	4719.95	2966.05	2043.57
EGO55_09680	arfB	WP_021689616.1	aminoacyl-tRNA hydrolase	423	-0.0187571	-1.01309	0.237762	-0.0788905	0.93712	0.996428	51.39	63.97	56.87	43.74	62.87	71.46
EGO55_09685		WP_021689615.1	RNA pseudouridine synthase	678	-0.0456709	-1.03216	0.214505	-0.212913	0.831395	0.996428	151.71	145.27	173.38	124.61	171.98	196.2
EGO55_09690		WP_021689614.1	pyridoxal phosphate-dependent aminotransferase	1176	0.183884	1.13594	0.196224	0.937115	0.348699	0.996428	127.23	123.34	150.01	99.42	122.41	139.68
EGO55_09695	pabB	WP_021689613.1	aminodeoxychorismate synthase component I	1833	0.0111079	1.00773	0.161949	0.068589	0.945317	0.996428	75.08	66.11	74.99	77.8	76.96	67.36
EGO55_09700		WP_021689612.1	DUF853 family protein	1599	0.366341	1.28908	0.173626	2.10994	0.0348634	0.491154	144.77	150.28	185	139.72	120.53	121.67
EGO55_09705		WP_021689611.1	ATP-binding protein	1473	-0.0124552	-1.00867	0.221895	-0.0561311	0.955237	0.996428	33.59	39.05	30.31	28.31	34.57	38.8
EGO55_09710		WP_021689610.1	response regulator transcription factor	777	-0.00637824	-1.00443	0.213987	-0.0298067	0.976221	0.996428	36.49	39.85	43.32	36.69	41.41	49.51
EGO55_09715		WP_021689609.1	EF-hand domain-containing protein	588	-0.179969	-1.13286	0.201421	-0.893498	0.37159	0.996428	91.33	63.49	74.37	91.93	81.39	101.21
EGO55_09720		WP_021689608.1	cupin domain-containing protein	408	0.0830337	1.05924	0.193749	0.428564	0.668241	0.996428	79.22	56.52	82.55	69.41	67.21	81.31
EGO55_09725		WP_021689607.1	aminopeptidase P family protein	1815	0.231535	1.17408	0.156993	1.47481	0.140262	0.832475	118.37	114.99	125.8	107.92	107.43	101.12
EGO55_09730		WP_021689606.1	S9 family peptidase	2145	0.111952	1.08069	0.168412	0.664753	0.506209	0.996428	199.14	203.7	198.86	182.86	182	206.42
EGO55_09735		WP_021689605.1	acyl-CoA thioesterase	399	-0.0658907	-1.04673	0.219478	-0.300216	0.764012	0.996428	77.05	81.29	80.19	79.26	80.08	96.87
EGO55_09740	ald	WP_021689604.1	alanine dehydrogenase	1113	0.13464	1.09782	0.187875	0.716649	0.473591	0.996428	37.18	31.46	35.68	34.52	28.91	32.48
EGO55_09745		WP_040715230.1	TonB-dependent receptor	2217	0.220094	1.16481	0.167446	1.31442	0.188706	0.918187	809.31	714.83	684.23	626.98	715.14	619.22
EGO55_09750		WP_021689602.1	PepSY domain-containing protein	1125	0.0126075	1.00878	0.220537	0.0571673	0.954412	0.996428	410.81	420.52	325.31	319.73	424.67	448.65
EGO55_09755		WP_021689601.1	CDP-alcohol phosphatidyltransferase family protein	681	0.124727	1.0903	0.158029	0.789268	0.429955	0.996428	310.64	341.39	316.5	284.19	270.65	271.68
EGO55_09760		WP_021689600.1	DNA translocase FtsK 4TM domain-containing protein	2352	0.208665	1.15562	0.181021	1.15271	0.249029	0.958501	162.15	163.04	203.74	155	143.57	169.58
EGO55_09765		WP_021689599.1	thiamine phosphate synthase	549	-0.278549	-1.21297	0.269442	-1.0338	0.30123		13.71	11.39	13.22	16.27	14.93	10.33
EGO55_09770		WP_021689598.1	YggS family pyridoxal phosphate-dependent enzyme	663	-0.133309	-1.09681	0.202879	-0.657085	0.511126	0.996428	44.94	34.98	48.35	51.66	52.96	46.43
EGO55_09775		WP_021689597.1	TonB-dependent receptor	2517	-0.289675	-1.22236	0.22844	-1.26806	0.204778	0.921867	27.25	17.68	26.21	41.55	25.46	23.87
EGO55_09780		WP_021689596.1	[protein-PII] uridylyltransferase	2778	0.137409	1.09993	0.175671	0.782198	0.434098	0.996428	72.66	77.02	78.13	62.69	71.98	76.82
EGO55_09785	lgt	WP_021689595.1	prolipoprotein diacylglyceryl transferase	897	0.392805	1.31294	0.171953	2.28437	0.0223495	0.407828	297.62	290.16	367.09	247.47	247.42	253.36
EGO55_09790		WP_021689594.1	SAM-dependent methyltransferase	1077	-0.00497414	-1.00345	0.181769	-0.0273652	0.978168	0.996428	74.23	70.19	74.79	66.72	79.03	76.75
EGO55_09795	gyrB	WP_021689593.1	DNA topoisomerase (ATP-hydrolyzing) subunit B	2520	0.24511	1.18518	0.172815	1.41834	0.156092	0.874746	269.33	248.96	286.74	223.71	210.02	257.38
EGO55_09800	ppk2	WP_021689592.1	polyphosphate kinase 2	786	0.261839	1.19901	0.201883	1.29698	0.194638	0.921867	62.52	67.7	88.69	71.86	60.4	58.34
EGO55_09805		WP_021689591.1	hypothetical protein	426	-0.0139357	-1.00971	0.219862	-0.0633837	0.949461	0.996428	394.26	341.84	412.48	503.28	371.8	267.58
EGO55_09810		WP_021689589.1	hypothetical protein	432	0.396896	1.31667	0.189257	2.09712	0.0359826	0.496067	423.79	365.4	517.22	381.81	291.66	310.88
EGO55_09815		WP_021689588.1	hypothetical protein	234	-0.00882162	-1.00613	0.193768	-0.0455267	0.963688	0.996428	1492.18	1860.04	1881.22	1673.93	1437.51	1829.14
EGO55_09820		WP_021689587.1	zf-TFIIB domain-containing protein	351	-0.222103	-1.16643	0.188101	-1.18076	0.237697	0.95298	388.38	329.52	369.13	528.08	363.36	388.23
EGO55_09825		WP_021689586.1	hypothetical protein	630	0.257901	1.19574	0.195933	1.31627	0.188082	0.918187	54.36	54.22	55.81	59.05	43.35	43.29
EGO55_09830		WP_021689585.1	DUF1294 domain-containing protein	336	-0.2946	-1.22654	0.278504	-1.05779	0.29015		19.65	11.89	17.08	21.26	11.47	11.53
EGO55_09835		WP_021689584.1	hypothetical protein	435	0.0236489	1.01653	0.264922	0.0892673	0.928869	0.996428	77.23	72.26	86.9	123.78	57.37	56.66
EGO55_09840		WP_021689583.1	ribonucleotide-diphosphate reductase subunit beta	1074	0.435814	1.35267	0.189932	2.29458	0.0217574	0.402331	464.66	383.6	508.53	395.47	274.9	349.15
EGO55_09845		WP_021689582.1	alpha/beta hydrolase	951	0.00933597	1.00649	0.17302	0.053959	0.956968	0.996428	236.25	237.95	227.07	214.58	218.39	254.3
EGO55_09850		WP_124916755.1	ribonucleoside-diphosphate reductase subunit alpha	2046	0.241861	1.18252	0.171171	1.41298	0.157661	0.878686	388.13	359.67	415.27	344.4	291.75	368.53
EGO55_09855		WP_021689580.1	hypothetical protein	240	0.0667208	1.04733	0.264548	0.252207	0.800881		66.46	71.23	67.5	83.69	86.11	46.23
EGO55_09860		WP_021689579.1	AAA family ATPase	570	0.12495	1.09047	0.240937	0.518599	0.60404		18.83	18.4	23.99	17.14	20.97	19.29
EGO55_09865	nadB	WP_021689578.1	L-aspartate oxidase	1596	0.075784	1.05393	0.180741	0.419296	0.675	0.996428	92.8	78.98	82.92	74.79	77.48	91.19
EGO55_09870		WP_021689577.1	ABC transporter ATP-binding protein	1065	0.0406675	1.02859	0.182452	0.222894	0.823618	0.996428	151.13	145.13	128.85	124.27	156.38	144.58
EGO55_09875		WP_021689576.1	zinc-finger domain-containing protein	252	-0.0153711	-1.01071	0.248441	-0.0618702	0.950666	0.996428	1462.35	1217.72	1381.74	1958.16	1516.85	841.23
EGO55_09880	tldD	WP_021689575.1	metalloprotease TldD	1425	0.154678	1.11317	0.170916	0.904994	0.365468	0.996428	155.76	154.24	168.82	140.52	144.04	160.23
EGO55_09885		WP_040715221.1	hypothetical protein	411	0.0240351	1.0168	0.259789	0.0925176	0.926287	0.996428	899.34	664.56	820.93	1216.4	748.79	488.4
EGO55_09890		WP_021689573.1	DUF924 domain-containing protein	555	0.1572	1.11512	0.169381	0.928083	0.353365	0.996428	192.91	156.53	170.34	194.44	158.5	145.98
EGO55_09895		WP_021689572.1	DNA-3-methyladenine glycosylase I	585	-0.203955	-1.15185	0.198132	-1.02939	0.303295	0.972047	57.24	49.82	69.03	72.41	65.21	70.95
EGO55_09900		WP_021689571.1	alpha/beta hydrolase	924	-0.25056	-1.18967	0.202032	-1.2402	0.214902	0.9289	29.95	31.7	31.46	36.52	35.67	42.53
EGO55_09905		WP_021689570.1	AlpA family phage regulatory protein	372	-0.312539	-1.24189	0.264853	-1.18005	0.237981		9.07	7.74	8.61	10.79	8.79	14.47
EGO55_09910		WP_210766689.1	DUF6088 family protein	627	0.0962958	1.06903	0.26902	0.357951	0.72038	0.996428	45.58	44.51	54.38	63.34	49.09	25.13
EGO55_09915		WP_021689568.1	DUF6088 family protein	609	0.268868	1.20486	0.241593	1.11289	0.265754		37.15	34.12	33.87	33.74	35.09	19.22
EGO55_09920		WP_021689567.1	hypothetical protein	1188	0.189892	1.14068	0.323833	0.586387	0.557616		5.7	3.17	3.97	5.27	3.58	3.17
EGO55_09925		WP_021689566.1	type II toxin-antitoxin system Phd/YefM family antitoxin	243	0.0728545	1.0518	0.187083	0.389424	0.696963	0.996428	205.73	254	220.51	217.69	226.28	206.67
EGO55_09930		WP_021689565.1	type II toxin-antitoxin system VapC family toxin	426	-0.0280736	-1.01965	0.190247	-0.147564	0.882687	0.996428	67.13	62.24	67.42	74.18	71.78	66.16
EGO55_09935		WP_021689564.1	DUF3883 domain-containing protein	840	0.0577185	1.04082	0.201731	0.286116	0.774789	0.996428	27.79	25.75	27.29	24.63	26.23	27.57
EGO55_09940		WP_040715217.1	DEAD/DEAH box helicase family protein	3294	-0.00688127	-1.00478	0.163738	-0.042026	0.966478	0.996428	39.95	40.93	39.83	46.74	41.71	39
EGO55_09945		WP_021689562.1	DUF2235 domain-containing protein	1185	-0.115136	-1.08308	0.176336	-0.652933	0.513799	0.996428	144.52	117.27	128.8	175.62	134.78	121
EGO55_09955		WP_040715214.1	type IV toxin-antitoxin system AbiEi family antitoxin domain-containing protein	594	-0.00747967	-1.0052	0.210668	-0.0355045	0.971677	0.996428	431.32	368.88	500.24	574.94	451.76	316.12
EGO55_09960		WP_235694129.1	nucleotidyl transferase AbiEii/AbiGii toxin family protein	603	0.0115029	1.00801	0.178639	0.0643919	0.948658	0.996428	117.82	98.14	128.81	125.22	128.17	108.18
EGO55_09970		WP_021689558.1	site-specific integrase	1257	0.133905	1.09726	0.170308	0.786251	0.43172	0.996428	131.39	142.18	167.67	138.58	130.76	124.8
EGO55_09975	guaA	WP_021689557.1	glutamine-hydrolyzing GMP synthase	1563	0.0403548	1.02837	0.193838	0.208188	0.835082	0.996428	378.51	322.27	353.11	284.45	406.31	359.85
EGO55_09980	argB	WP_021689556.1	acetylglutamate kinase	897	0.0621616	1.04403	0.166949	0.372339	0.70964	0.996428	206.85	167	204.17	192.89	204.78	168.64
EGO55_09985		WP_021689555.1	hypothetical protein	558	-0.189659	-1.14049	0.302398	-0.627185	0.530538	0.996428	121.06	88.06	139.27	207.64	143.79	58.75
EGO55_09990		WP_021689554.1	YggT family protein	291	0.227826	1.17107	0.221354	1.02923	0.30337	0.972047	437.6	325.92	457.7	464.85	330.28	266.03
EGO55_09995	folD	WP_021689553.1	bifunctional methylenetetrahydrofolate dehydrogenase/methenyltetrahydrofolate cyclohydrolase FolD	897	0.11435	1.08249	0.192597	0.593728	0.552694	0.996428	206.1	191.95	225.25	167.7	190.54	235.58
EGO55_10000		WP_021689552.1	MarC family protein	636	0.243348	1.18374	0.207488	1.17283	0.240865	0.958501	66.25	65.54	79.2	50.42	57.66	73.74
EGO55_10005		WP_040715211.1	LON peptidase substrate-binding domain-containing protein	615	0.0149282	1.0104	0.202192	0.0738319	0.941144	0.996428	99.35	139.11	145.17	118.67	130.37	131.97
EGO55_10010		WP_040715210.1	tetratricopeptide repeat protein	906	-0.00611012	-1.00424	0.181115	-0.0337361	0.973088	0.996428	232.06	246.43	295.17	272.48	240.51	290.57
EGO55_10020		WP_021689549.1	hypothetical protein	405	-0.363826	-1.28683	0.206865	-1.75876	0.0786179	0.667045	626.06	583.75	439.71	783.01	669.74	575.85
EGO55_10025		WP_021689548.1	S-(hydroxymethyl)glutathione dehydrogenase/class III alcohol dehydrogenase	1113	0.027287	1.01909	0.17567	0.155332	0.87656	0.996428	203.44	191.2	234.1	188.46	199.71	229.26
EGO55_10030		WP_021689547.1	VOC family protein	378	0.0834976	1.05958	0.185161	0.450945	0.652029	0.996428	282.56	324.33	316.55	245.06	275.1	301.56
EGO55_10035	fghA	WP_040715356.1	S-formylglutathione hydrolase	840	-0.0354641	-1.02489	0.219874	-0.161293	0.871863	0.996428	141.33	161.48	139.71	123.93	163.58	185.45
EGO55_10040		WP_021689545.1	NAD(P)H-dependent oxidoreductase subunit E	426	-0.221667	-1.16608	0.263713	-0.840559	0.400595		35.97	24.25	23.82	20.46	33.53	45.78
EGO55_10045		WP_021689544.1	NAD-dependent formate dehydrogenase subunit beta	1563	-0.147913	-1.10797	0.22818	-0.648228	0.516837	0.996428	36.56	38.99	30.83	33.92	37.02	51.14
EGO55_10050	fdhF	WP_021689543.1	formate dehydrogenase subunit alpha	2862	-0.00707276	-1.00491	0.210851	-0.0335439	0.973241	0.996428	92.9	96.66	76.61	77.19	92.31	107.74
EGO55_10060	fdhD	WP_124916756.1	formate dehydrogenase accessory sulfurtransferase FdhD	768	-0.131044	-1.09509	0.248419	-0.527512	0.597838	0.996428	25.99	26.92	19.47	20.32	28.15	32.25
EGO55_10065		WP_021689540.1	hypothetical protein	435	0.0501062	1.03534	0.179614	0.278967	0.78027	0.996428	4151.45	3536.57	3256.75	4256.68	3537.27	2979.63
EGO55_10070		WP_235694125.1	3-hydroxyacyl-CoA dehydrogenase NAD-binding domain-containing protein	2127	0.260049	1.19752	0.165774	1.5687	0.116718	0.77549	250.99	235.75	267.54	203.22	223.88	222.27
EGO55_10075			TonB-dependent receptor	1991	0.133327	1.09682	0.179076	0.744528	0.456557	0.996428	4602.26	4644.98	4461.67	3926.39	4104.37	4962.31
EGO55_10080	dcd	WP_040715206.1	dCTP deaminase	555	-0.0441624	-1.03108	0.23559	-0.187455	0.851304	0.996428	56.66	42.74	70.78	72.27	49.44	56.61
EGO55_10085		WP_021689536.1	GDP-mannose 4%2C6-dehydratase	999	0.0417362	1.02935	0.180184	0.231631	0.816824	0.996428	46.93	41.78	46.13	43.24	48	36.81
EGO55_10090		WP_021689535.1	chemotaxis protein CheA	2355	0.00687244	1.00477	0.22335	0.0307698	0.975453	0.996428	27.77	39.94	30.65	30.47	39.09	31.57
EGO55_10095		WP_021689534.1	chemotaxis protein CheW	447	0.0606125	1.04291	0.313282	0.193476	0.846587		11.43	26.03	11.6	17.28	21.92	18.52
EGO55_10100		WP_021689533.1	response regulator	366	-0.313661	-1.24286	0.271574	-1.15497	0.248101		59.62	52.39	45.63	84.24	69.29	46.48
EGO55_10105	cheB	WP_021689532.1	chemotaxis-specific protein-glutamate methyltransferase CheB	1155	-0.230026	-1.17286	0.258425	-0.890106	0.373409	0.996428	14.17	21.98	16.55	22.49	27.07	16.58
EGO55_10110		WP_021689531.1	protein-glutamate O-methyltransferase CheR	831	-0.121654	-1.08798	0.312219	-0.389644	0.6968		9.4	12.55	8	7.83	14.34	9.71
EGO55_10115		WP_021689530.1	methyl-accepting chemotaxis protein	1407	0.0927859	1.06643	0.222775	0.4165	0.677044	0.996428	38.44	58	49.11	41.95	53.5	45.14
EGO55_10120		WP_021689529.1	transglutaminase family protein	3399	-0.125905	-1.09119	0.199649	-0.630629	0.528283	0.996428	120.27	127.47	134.6	116.93	148.43	164.59
EGO55_10125		WP_021689528.1	circularly permuted type 2 ATP-grasp protein	2484	0.0852747	1.06089	0.190468	0.447712	0.654361	0.996428	123.58	122.29	95.66	107.27	105.77	120.46
EGO55_10130		WP_021689527.1	transglutaminase family protein	876	0.186129	1.13771	0.192306	0.967882	0.333103	0.996104	121.07	110.38	89.3	94.77	90.88	100.56
EGO55_10135		WP_021689526.1	serine acetyltransferase	978	-0.836647	-1.78589	0.24916	-3.35787	0.000785442	0.0459635	27.33	26.39	25.71	32.13	61.86	50.9
EGO55_10140		WP_021689525.1	TonB-dependent receptor	2370	0.0184689	1.01288	0.221382	0.0834254	0.933513	0.996428	18.64	12.76	15.62	19.22	17.16	11.27
EGO55_10145		WP_021689524.1	arylsulfatase	1656	-0.153011	-1.11189	0.196766	-0.77763	0.436787	0.996428	25.18	24.39	21.68	31.84	27.17	22.7
EGO55_10150		WP_052023643.1	epoxide hydrolase	1182	0.520701	1.43465	0.271521	1.91772	0.055147		6.79	5.65	6.33	4.4	4.29	3.7
EGO55_10155		WP_021689522.1	nitroreductase	675	0.396275	1.31611	0.209241	1.89387	0.058242	0.599654	86.36	87.04	125.41	86.88	67.27	71.72
EGO55_10160		WP_021689521.1	enoyl-CoA hydratase-related protein	777	-0.191763	-1.14216	0.243862	-0.78636	0.431657		27.53	16.15	25.13	31.5	24.52	22.49
EGO55_10165		WP_021689520.1	SDR family NAD(P)-dependent oxidoreductase	765	0.226453	1.16996	0.231821	0.976846	0.328645		23.14	22.06	19.72	24.7	17.82	16.56
EGO55_10170		WP_161566035.1	VOC family protein	489	0.0993647	1.0713	0.251162	0.395621	0.692385		14.67	17.3	18.64	15.59	19.53	12.34
EGO55_10175		WP_021689518.1	SDR family oxidoreductase	795	0.112392	1.08102	0.265283	0.42367	0.671807		21.27	17.23	17.14	21.8	19.54	9.47
EGO55_10180		WP_021689517.1	TonB-dependent receptor	2388	-0.0665421	-1.0472	0.22118	-0.300851	0.763528	0.996428	25.87	21.82	25.63	35.51	26.24	18.28
EGO55_10185		WP_124916758.1	cytochrome c	480	0.0975962	1.06999	0.215886	0.452073	0.651216	0.996428	140.9	106.3	173.87	169.82	119.61	116.43
EGO55_10190		WP_052023655.1	cytochrome b/b6 domain-containing protein	657	0.643887	1.56253	0.193785	3.32269	0.000891538	0.0511877	69.42	79.37	97.99	59.74	48.46	50.39
EGO55_10195		WP_021689514.1	TetR/AcrR family transcriptional regulator	519	-0.228745	-1.17182	0.238138	-0.960558	0.336774		17.97	13.81	19.94	22.5	17.54	15.91
EGO55_10200		WP_235694124.1	cytochrome P450	1161	-0.190285	-1.14099	0.238891	-0.796536	0.42572	0.996428	12.98	10.51	17.58	18.19	14.97	13.87
EGO55_10205		WP_021689512.1	aromatic ring-hydroxylating dioxygenase subunit alpha	1185	0.0333442	1.02338	0.234758	0.142037	0.887051	0.996428	20.44	17.55	24.25	27.38	21.34	14.26
EGO55_10210		WP_021689511.1	SDR family oxidoreductase	783	-0.180428	-1.13322	0.259859	-0.694331	0.487474		18.92	12.67	12.34	19.57	15.66	13.89
EGO55_10215		WP_021689510.1	rubredoxin	165	-0.0617598	-1.04374	0.812285	-0.0760322	0.939393		0	9.93	0	7.7	0	2.17
EGO55_10220		WP_021689509.1	cytochrome P450	1230	-0.13848	-1.10074	0.367024	-0.377304	0.705948		3.39	2.88	3.93	5.19	3.04	2.67
EGO55_10225		WP_021689508.1	TetR/AcrR family transcriptional regulator	609	-0.294296	-1.22629	0.302005	-0.974472	0.329822		6.36	7.18	8.28	12.25	8.89	8.29
EGO55_10230		WP_021689507.1	nuclear transport factor 2 family protein	375	-0.0429943	-1.03025	0.219951	-0.195472	0.845023	0.996428	57.52	60.28	51.47	58.49	50.88	57.8
EGO55_10235		WP_021689506.1	hypothetical protein	873	0.0631611	1.04475	0.249025	0.253634	0.799778	0.996428	16	16.65	22.19	20.95	15.16	16.66
EGO55_10240		WP_021689505.1	hypothetical protein	189	-0.0652766	-1.04629	0.249152	-0.261995	0.793326	0.996428	100.68	0	61.12	58.1	33.87	74.97
EGO55_10245		WP_021689504.1	hypothetical protein	390	-0.7673	-1.70208	0.392684	-1.95399	0.0507026		4.52	1.62	4.73	4.96	5.03	11.28
EGO55_10250		WP_021689503.1	hypothetical protein	1398	-0.627893	-1.54531	0.27493	-2.28383	0.0223816	0.407828	29.17	12.06	19.32	33.51	20.6	38.43
EGO55_10260		WP_021689502.1	DUF2269 domain-containing protein	474	-0.0331656	-1.02325	0.201049	-0.164963	0.868973	0.996428	21.82	29.99	35.03	40.06	31.56	31.19
EGO55_10265		WP_021689501.1	SDR family oxidoreductase	1281	0.0984634	1.07063	0.180565	0.545306	0.585543	0.996428	40.48	38.78	44.94	39.51	40.74	39.71
EGO55_10270		WP_040715325.1	hypothetical protein	231	-0.0535177	-1.03779	0.27433	-0.195085	0.845326		20.84	2.38	1.92	20.38	5.55	7.26
EGO55_10280		WP_021689498.1	DUF1214 domain-containing protein	1212	-0.148182	-1.10817	0.212829	-0.69625	0.486272	0.996428	16.87	12.61	14.04	19.61	13.83	13.79
EGO55_10285		WP_124916761.1	hypothetical protein	267	-0.639109	-1.55737	0.429863	-1.48677	0.137074		2.39	1.39	2.45	10.91	8.24	2.31
EGO55_10290		WP_124916762.1	site-specific DNA-methyltransferase	1338	-0.106429	-1.07656	0.238104	-0.446985	0.654886	0.996428	121.08	93.05	133.24	176.12	109.25	84.96
EGO55_10295		WP_021691919.1	DUF5681 domain-containing protein	531	-0.150482	-1.10994	0.259011	-0.580986	0.56125		20.59	20.36	24.38	26.26	22.13	34.15
EGO55_10300		WP_124916763.1	hypothetical protein	459	-0.0486578	-1.0343	0.236646	-0.205614	0.837092		33.83	23.26	32.53	40.54	28.07	26.96
EGO55_10305		WP_124916764.1	autotransporter outer membrane beta-barrel domain-containing protein	14538	-0.0346727	-1.02432	0.202045	-0.171608	0.863745	0.996428	228.88	200.65	171.01	192.28	192.64	251.43
EGO55_10315		WP_124916688.1	IS3 family transposase	1169	-0.138382	-1.10067	0.218141	-0.634367	0.525841	0.996428	78.82	73.9	58.75	71.55	68.95	104.59
EGO55_10315		WP_124916688.1	IS3 family transposase	1169	-0.138382	-1.10067	0.218141	-0.634367	0.525841	0.996428	78.82	73.9	58.75	71.55	68.95	104.59
EGO55_10320		WP_124916765.1	AraC family transcriptional regulator	1053	-0.0295884	-1.02072	0.165339	-0.178955	0.857973	0.996428	87.16	89.16	89.41	98.75	86.35	90.36
EGO55_10325		WP_021691731.1	nuclear transport factor 2 family protein	435	-0.0261529	-1.01829	0.231548	-0.112948	0.910072		23.95	21.59	25.81	28.54	23.64	31.51
EGO55_10330		WP_021691730.1	sugar phosphate isomerase/epimerase	843	-0.126582	-1.0917	0.199716	-0.63381	0.526205	0.996428	26.04	28.91	31.52	32.87	32.97	28.5
EGO55_10335		WP_021691729.1	hypothetical protein	432	-0.219942	-1.16469	0.199829	-1.10065	0.271047	0.961464	47.85	53.02	47.62	64.16	47.95	59.68
[truncated: 2,082 more rows]
